# Supplementary material for: Hotspot exons are common targets of splicing perturbations
Source: Nat Commun. 2021 May 12;12:2756. doi: 10.1038/s41467-021-22780-2 (PMC8115636; doi:10.1038/s41467-021-22780-2)
Supplement: Supplementary file 2 — Supplementary Data 1 [file 41467_2021_22780_MOESM2_ESM.zip]

Archive with 1 entries (1 files):
- exonic_mutation_predictions.vcf.gz
