# Supplementary material for: Hotspot exons are common targets of splicing perturbations
Source: Nat Commun. 2021 May 12;12:2756. doi: 10.1038/s41467-021-22780-2 (PMC8115636; doi:10.1038/s41467-021-22780-2)
Supplement: Supplementary file 3 — Supplementary Data 2 [file 41467_2021_22780_MOESM3_ESM.zip › hotspot_exon_list_hg19.bed]

chr1	17605	17742	HI_SCORE	-1	-
chr1	17605	17742	HI_SCORE	-1	-
chr1	17605	18061	HI_SCORE	-1	-
chr1	17605	18061	HI_SCORE	-1	-
chr1	18267	18362	HI_SCORE	-1	-
chr1	18267	18362	HI_SCORE	-1	-
chr1	18267	18369	HI_SCORE	-1	-
chr1	18267	18366	HI_SCORE	-1	-
chr1	783033	783186	HI_SCORE	-1	+
chr1	874654	874792	HI_SCORE	-1	+
chr1	874654	874840	HI_SCORE	-1	+
chr1	985612	985709	HI_SCORE	0.636561334	+
chr1	1248166	1248329	HI_SCORE	0.533326328	-
chr1	1500152	1500296	HI_SCORE	0.715341866	-
chr1	1560925	1561033	HI_SCORE	0.638582647	+
chr1	1650766	1650894	HI_SCORE	0.370475143	-
chr1	1688619	1688749	HI_SCORE	0.446246326	-
chr1	1857895	1857951	HI_SCORE	-1	-
chr1	2523370	2523466	HI_SCORE	0.318461716	-
chr1	3394438	3394590	HI_SCORE	0.22862041	+
chr1	3655935	3655971	HI_SCORE	-1	-
chr1	3656399	3656951	HI_SCORE	-1	-
chr1	5934530	5934717	HI_SCORE	-1	-
chr1	6171834	6171943	HI_SCORE	0.80871886	-
chr1	6211091	6211215	HI_SCORE	0.80871886	-
chr1	6272741	6272793	HI_SCORE	-1	+
chr1	7870497	7870627	HI_SCORE	-1	+
chr1	9791263	9791448	HI_SCORE	0.708272398	-
chr1	9797555	9797612	HI_SCORE	0.708272398	-
chr1	10166254	10166641	HI_SCORE	0.705895305	+
chr1	10386168	10386417	HI_SCORE	-1	+
chr1	11728712	11729001	HI_SCORE	0.460647643	+
chr1	11839858	11840067	HI_SCORE	0.146139458	+
chr1	11879544	11879611	HI_SCORE	0.575333595	+
chr1	12328762	12328933	HI_SCORE	0.563471615	+
chr1	12351054	12351181	HI_SCORE	0.563471615	+
chr1	12398287	12398362	HI_SCORE	0.563471615	+
chr1	12406661	12406709	HI_SCORE	0.563471615	+
chr1	15623179	15623289	HI_SCORE	-1	+
chr1	15655841	15656037	HI_SCORE	-1	+
chr1	15668231	15668389	HI_SCORE	-1	+
chr1	15892576	15892675	HI_SCORE	0.492040008	+
chr1	15892576	15892675	HI_SCORE	0.492040008	+
chr1	16269893	16270014	HI_SCORE	-1	-
chr1	16274789	16274992	HI_SCORE	-1	-
chr1	16532425	16532578	HI_SCORE	0.533326328	-
chr1	16559004	16559141	HI_SCORE	0.167412758	-
chr1	16921425	16921504	HI_SCORE	-1	-
chr1	17275293	17275421	HI_SCORE	-1	+
chr1	17277447	17277617	HI_SCORE	-1	+
chr1	17294697	17295835	HI_SCORE	-1	+
chr1	17295610	17295835	HI_SCORE	-1	+
chr1	17313299	17313451	HI_SCORE	0.563471615	-
chr1	17354243	17354360	HI_SCORE	0.693781972	-
chr1	19501447	19501527	HI_SCORE	0.625414073	-
chr1	19595765	19595865	HI_SCORE	0.139342904	-
chr1	19653720	19653906	HI_SCORE	0.300877631	+
chr1	19951885	19952126	HI_SCORE	0.180262446	+
chr1	20230759	20230891	HI_SCORE	0.28195098	+
chr1	21106847	21107033	HI_SCORE	0.672696948	-
chr1	21502667	21502851	HI_SCORE	-1	-
chr1	23847404	23847563	HI_SCORE	0.77079457	-
chr1	24995613	24996078	HI_SCORE	-1	+
chr1	26509836	26509905	HI_SCORE	0.337193638	+
chr1	26509836	26509905	HI_SCORE	0.337193638	+
chr1	26513658	26513732	HI_SCORE	0.337193638	+
chr1	27177048	27177097	HI_SCORE	0.432995379	+
chr1	27210650	27210781	HI_SCORE	0.50664252	-
chr1	27677284	27677443	HI_SCORE	0.277332485	+
chr1	28832731	28832839	HI_SCORE	0.735656083	+
chr1	29385322	29385364	HI_SCORE	0.743839204	+
chr1	29616194	29616224	HI_SCORE	0.781591654	+
chr1	29637967	29638056	HI_SCORE	0.781591654	+
chr1	31187093	31187174	HI_SCORE	0.465901136	-
chr1	32193625	32193682	HI_SCORE	0.658317327	-
chr1	32200783	32200882	HI_SCORE	-1	-
chr1	32200783	32201266	HI_SCORE	-1	-
chr1	32262190	32262316	HI_SCORE	0.272623926	-
chr1	32622453	32622528	HI_SCORE	0.782960892	+
chr1	32657911	32658031	HI_SCORE	0.824708164	+
chr1	32670198	32670221	HI_SCORE	0.207715049	+
chr1	32689634	32689722	HI_SCORE	0.824708164	+
chr1	33149858	33149983	HI_SCORE	0.244090512	-
chr1	33478807	33479003	HI_SCORE	0.392525017	-
chr1	33486991	33487062	HI_SCORE	0.392525017	-
chr1	33736087	33736213	HI_SCORE	0.661956608	+
chr1	35484953	35485203	HI_SCORE	0.273409843	-
chr1	35562917	35563167	HI_SCORE	0.27013588	+
chr1	35577429	35577513	HI_SCORE	0.27013588	+
chr1	35835629	35835714	HI_SCORE	0.604800642	+
chr1	35835972	35836228	HI_SCORE	0.604800642	+
chr1	35879572	35879684	HI_SCORE	0.604800642	+
chr1	36023756	36023824	HI_SCORE	0.685697198	+
chr1	36216850	36217107	HI_SCORE	0.794330716	-
chr1	36298037	36298171	HI_SCORE	0.75617367	+
chr1	36474497	36474645	HI_SCORE	-1	+
chr1	36773709	36773810	HI_SCORE	0.123297259	+
chr1	36786656	36786810	HI_SCORE	-1	+
chr1	36926292	36926377	HI_SCORE	0.53944236	-
chr1	38151944	38152124	HI_SCORE	0.207913831	-
chr1	38156005	38156110	HI_SCORE	0.207913831	-
chr1	38332130	38332215	HI_SCORE	0.415125638	-
chr1	39333233	39333282	HI_SCORE	0.169639766	-
chr1	39893632	39893959	HI_SCORE	-1	+
chr1	40029507	40029594	HI_SCORE	-1	-
chr1	40211046	40211170	HI_SCORE	-1	+
chr1	40874324	40874410	HI_SCORE	0.554481149	+
chr1	43227993	43228146	HI_SCORE	0.205308586	-
chr1	43314961	43315413	HI_SCORE	0.198833391	+
chr1	43903265	43903371	HI_SCORE	-1	+
chr1	44067741	44067768	HI_SCORE	-1	+
chr1	44457991	44458059	HI_SCORE	0.123297259	+
chr1	45101216	45101260	HI_SCORE	0.782960892	+
chr1	45110369	45110466	HI_SCORE	0.782960892	+
chr1	45474207	45474373	HI_SCORE	-1	-
chr1	45479265	45479463	HI_SCORE	0.285455585	+
chr1	45796853	45797006	HI_SCORE	0.561549425	-
chr1	46072992	46074009	HI_SCORE	0.327572614	+
chr1	46151247	46151292	HI_SCORE	-1	-
chr1	46660224	46660323	HI_SCORE	0.426189721	-
chr1	46662450	46662521	HI_SCORE	0.426189721	-
chr1	46745163	46745286	HI_SCORE	0.784873009	-
chr1	48821341	48821441	HI_SCORE	0.226808339	-
chr1	52250113	52250254	HI_SCORE	0.661956608	+
chr1	52871351	52871385	HI_SCORE	0.816371083	+
chr1	52871351	52871385	HI_SCORE	0.816371083	+
chr1	52981562	52981726	HI_SCORE	-1	-
chr1	53329652	53329829	HI_SCORE	-1	+
chr1	53343596	53343641	HI_SCORE	-1	+
chr1	55620043	55620139	HI_SCORE	0.563471615	-
chr1	59158532	59158603	HI_SCORE	0.636561334	-
chr1	60106951	60107023	HI_SCORE	-1	+
chr1	62582803	62582890	HI_SCORE	-1	+
chr1	62593643	62593766	HI_SCORE	-1	+
chr1	62976247	62976344	HI_SCORE	0.636561334	-
chr1	63010617	63010710	HI_SCORE	0.636561334	-
chr1	63114085	63114215	HI_SCORE	0.636561334	-
chr1	63299708	63299787	HI_SCORE	-1	+
chr1	64017395	64017505	HI_SCORE	-1	+
chr1	64021028	64021186	HI_SCORE	-1	+
chr1	66088588	66088664	HI_SCORE	0.61659354	+
chr1	67450254	67450335	HI_SCORE	0.74495703	+
chr1	67786015	67786127	HI_SCORE	0.417639136	+
chr1	67786019	67786127	HI_SCORE	0.417639136	+
chr1	67890570	67890642	HI_SCORE	0.726476312	-
chr1	67890570	67890660	HI_SCORE	0.726476312	-
chr1	68613818	68613882	HI_SCORE	0.604653239	-
chr1	68659637	68659904	HI_SCORE	0.604653239	-
chr1	68659637	68659904	HI_SCORE	0.604653239	-
chr1	75685484	75685577	HI_SCORE	0.542668164	-
chr1	76194073	76194173	HI_SCORE	0.337667197	+
chr1	76282057	76282231	HI_SCORE	0.45659554	+
chr1	76342620	76342685	HI_SCORE	0.45659554	+
chr1	78383250	78383442	HI_SCORE	0.447972327	+
chr1	78429258	78429400	HI_SCORE	-1	-
chr1	84414310	84414378	HI_SCORE	0.638582647	-
chr1	84956001	84956155	HI_SCORE	-1	+
chr1	86852597	86852762	HI_SCORE	0.146139458	-
chr1	86852597	86852762	HI_SCORE	0.146139458	-
chr1	87194085	87194124	HI_SCORE	0.653748095	+
chr1	87194085	87194172	HI_SCORE	0.653748095	+
chr1	89236034	89236152	HI_SCORE	0.738514006	+
chr1	89250321	89250459	HI_SCORE	0.738514006	+
chr1	89250321	89250507	HI_SCORE	0.738514006	+
chr1	89524999	89525109	HI_SCORE	0.252101153	-
chr1	91781947	91782033	HI_SCORE	0.306605697	-
chr1	91846468	91846539	HI_SCORE	-1	-
chr1	91850743	91850791	HI_SCORE	-1	-
chr1	91978614	91978864	HI_SCORE	0.757881999	+
chr1	93575786	93575803	HI_SCORE	0.774626613	+
chr1	93575883	93575985	HI_SCORE	0.774626613	+
chr1	93576101	93576183	HI_SCORE	0.774626613	+
chr1	93599647	93599752	HI_SCORE	0.774626613	+
chr1	93677657	93677818	HI_SCORE	-1	+
chr1	93687165	93687300	HI_SCORE	-1	+
chr1	93687415	93687493	HI_SCORE	-1	+
chr1	93721891	93722095	HI_SCORE	-1	+
chr1	94001888	94002047	HI_SCORE	0.695752084	+
chr1	94009663	94009773	HI_SCORE	0.695752084	+
chr1	94940698	94940796	HI_SCORE	0.649218917	+
chr1	95709766	95710254	HI_SCORE	0.167412758	+
chr1	97271974	97272008	HI_SCORE	0.816371083	+
chr1	100340709	100340812	HI_SCORE	0.705665529	+
chr1	100464816	100464971	HI_SCORE	0.438924611	+
chr1	100483237	100483371	HI_SCORE	0.438924611	+
chr1	100573365	100573560	HI_SCORE	0.475502193	-
chr1	101545944	101546169	HI_SCORE	-1	+
chr1	101550607	101550713	HI_SCORE	-1	+
chr1	104070316	104070364	HI_SCORE	0.231108725	+
chr1	104077395	104077479	HI_SCORE	0.231108725	+
chr1	104093562	104093695	HI_SCORE	0.231108725	+
chr1	108315356	108315465	HI_SCORE	0.652402878	-
chr1	109477246	109477564	HI_SCORE	0.233205885	-
chr1	109812315	109812442	HI_SCORE	0.61401242	+
chr1	109865553	109865743	HI_SCORE	0.806311309	-
chr1	111663137	111663315	HI_SCORE	0.252979308	-
chr1	113197086	113197293	HI_SCORE	0.605686903	+
chr1	114443857	114444005	HI_SCORE	0.367181987	-
chr1	118475910	118476012	HI_SCORE	0.672000587	+
chr1	118509231	118509376	HI_SCORE	-1	-
chr1	119693187	119693369	HI_SCORE	-1	+
chr1	145538723	145538808	HI_SCORE	0.422169268	+
chr1	145538979	145539093	HI_SCORE	0.422169268	+
chr1	145539682	145539796	HI_SCORE	0.422169268	+
chr1	145598243	145598295	HI_SCORE	0.713784814	-
chr1	145791060	145791170	HI_SCORE	0.380376667	-
chr1	145897084	145897194	HI_SCORE	-1	+
chr1	146736080	146736243	HI_SCORE	0.575230479	+
chr1	146766090	146766199	HI_SCORE	0.575230479	+
chr1	147084681	147084776	HI_SCORE	0.693781972	+
chr1	147438785	147438895	HI_SCORE	0.380376667	+
chr1	148330123	148330287	HI_SCORE	0.186891869	-
chr1	148744419	148744625	HI_SCORE	0.139342904	+
chr1	148890196	148890249	HI_SCORE	-1	+
chr1	150469285	150469384	HI_SCORE	0.519549906	+
chr1	150476810	150476911	HI_SCORE	-1	+
chr1	150529096	150529269	HI_SCORE	0.170125708	+
chr1	150599942	150600068	HI_SCORE	0.310589671	-
chr1	150811916	150812130	HI_SCORE	0.620778978	-
chr1	150935449	150935615	HI_SCORE	-1	+
chr1	151111105	151111207	HI_SCORE	0.566564143	-
chr1	151143395	151143535	HI_SCORE	0.349588096	-
chr1	151234636	151234777	HI_SCORE	0.726423621	+
chr1	151316892	151317012	HI_SCORE	0.376613647	-
chr1	151380884	151381057	HI_SCORE	0.774626613	-
chr1	151867483	151867670	HI_SCORE	0.412388772	-
chr1	153637695	153637812	HI_SCORE	0.802043378	-
chr1	153658598	153658676	HI_SCORE	0.711480618	+
chr1	153727117	153727215	HI_SCORE	0.735656083	+
chr1	153945855	153945940	HI_SCORE	-1	+
chr1	154141780	154141859	HI_SCORE	0.668385565	-
chr1	154207066	154207214	HI_SCORE	0.685321391	+
chr1	154207066	154207235	HI_SCORE	0.685321391	+
chr1	154562659	154562885	HI_SCORE	0.519549906	-
chr1	154999023	154999191	HI_SCORE	0.171636716	-
chr1	155145213	155145368	HI_SCORE	-1	-
chr1	155167253	155167450	HI_SCORE	-1	-
chr1	155170241	155170401	HI_SCORE	-1	-
chr1	155238498	155238583	HI_SCORE	0.782960892	-
chr1	155238498	155238583	HI_SCORE	0.782960892	-
chr1	155255514	155255755	HI_SCORE	0.73952204	+
chr1	155429587	155429689	HI_SCORE	0.715265274	-
chr1	155581006	155581082	HI_SCORE	0.519549906	+
chr1	155581339	155581394	HI_SCORE	0.519549906	+
chr1	155695172	155695281	HI_SCORE	0.519549906	+
chr1	155706736	155706854	HI_SCORE	0.519549906	+
chr1	155716586	155716662	HI_SCORE	0.519549906	+
chr1	155716586	155716662	HI_SCORE	0.519549906	+
chr1	155850290	155850414	HI_SCORE	0.672696948	+
chr1	155988060	155988159	HI_SCORE	0.774626613	-
chr1	156020960	156021118	HI_SCORE	0.824708164	-
chr1	156144612	156144731	HI_SCORE	-1	+
chr1	156504292	156504525	HI_SCORE	0.492040008	-
chr1	156517864	156518035	HI_SCORE	0.492040008	-
chr1	156837895	156838041	HI_SCORE	0.68339467	+
chr1	156915836	156915954	HI_SCORE	0.586032093	-
chr1	159906188	159906306	HI_SCORE	-1	-
chr1	159907475	159907628	HI_SCORE	-1	-
chr1	160164801	160164913	HI_SCORE	0.167412758	+
chr1	160165250	160165324	HI_SCORE	0.167412758	+
chr1	160175127	160176166	HI_SCORE	-1	-
chr1	161092864	161093011	HI_SCORE	0.782960892	-
chr1	161094129	161094316	HI_SCORE	0.782960892	-
chr1	161137160	161137276	HI_SCORE	0.613231182	+
chr1	161137160	161137276	HI_SCORE	0.613231182	+
chr1	161721457	161721571	HI_SCORE	0.330578387	+
chr1	162326749	162326926	HI_SCORE	0.469627827	+
chr1	162766374	162766467	HI_SCORE	0.331736445	+
chr1	163317552	163317728	HI_SCORE	-1	+
chr1	166039068	166040000	HI_SCORE	0.735812962	-
chr1	167935866	167935959	HI_SCORE	0.703963399	+
chr1	167985018	167985189	HI_SCORE	-1	+
chr1	169764969	169765124	HI_SCORE	0.376846492	+
chr1	169819405	169819468	HI_SCORE	0.376846492	+
chr1	169947225	169947324	HI_SCORE	0.499480665	-
chr1	170003512	170003637	HI_SCORE	0.499480665	-
chr1	170508350	170508708	HI_SCORE	0.393060625	+
chr1	171483674	171483769	HI_SCORE	0.426189721	+
chr1	171553557	171553665	HI_SCORE	0.426189721	+
chr1	171553557	171553665	HI_SCORE	0.426189721	+
chr1	176857206	176857340	HI_SCORE	0.605333805	-
chr1	177902618	177902771	HI_SCORE	-1	-
chr1	178854210	178854346	HI_SCORE	-1	+
chr1	179335538	179335741	HI_SCORE	0.145488262	+
chr1	179590169	179590226	HI_SCORE	0.535202622	+
chr1	179620001	179620202	HI_SCORE	0.535202622	+
chr1	180012190	180012327	HI_SCORE	0.636561334	+
chr1	180034249	180034407	HI_SCORE	0.636561334	+
chr1	180974429	180974599	HI_SCORE	0.76454401	-
chr1	181021370	181021646	HI_SCORE	0.170125708	+
chr1	182791249	182791334	HI_SCORE	0.252979308	+
chr1	183775508	183775619	HI_SCORE	0.684573174	+
chr1	183853856	183854072	HI_SCORE	0.684573174	+
chr1	185959406	185959575	HI_SCORE	0.492040008	+
chr1	186057063	186057145	HI_SCORE	0.492040008	+
chr1	186352153	186352288	HI_SCORE	0.291848779	+
chr1	186357573	186357680	HI_SCORE	0.291848779	+
chr1	186368085	186368175	HI_SCORE	0.291848779	+
chr1	193053708	193053787	HI_SCORE	0.75617367	+
chr1	193053708	193053828	HI_SCORE	0.75617367	+
chr1	198248083	198248191	HI_SCORE	0.748812795	+
chr1	201823950	201824051	HI_SCORE	0.672696948	+
chr1	201824251	201824310	HI_SCORE	0.672696948	+
chr1	201965274	201965391	HI_SCORE	0.252979308	+
chr1	201969029	201969143	HI_SCORE	0.252979308	+
chr1	202302364	202302463	HI_SCORE	0.578678191	-
chr1	202865981	202866088	HI_SCORE	0.75617367	-
chr1	203018803	203018895	HI_SCORE	0.705665529	+
chr1	203025911	203026078	HI_SCORE	0.705665529	+
chr1	203770702	203770756	HI_SCORE	0.474331677	+
chr1	203770702	203772144	HI_SCORE	-1	+
chr1	204506586	204506625	HI_SCORE	-1	+
chr1	204944398	204944546	HI_SCORE	0.75617367	+
chr1	204971723	204971876	HI_SCORE	0.75617367	+
chr1	205492610	205492843	HI_SCORE	0.284251481	+
chr1	205801725	205801894	HI_SCORE	0.227266595	-
chr1	205814452	205814685	HI_SCORE	0.227266595	-
chr1	207513735	207513853	HI_SCORE	0.273365706	+
chr1	207940951	207940996	HI_SCORE	0.396431983	+
chr1	207941123	207941168	HI_SCORE	0.396431983	+
chr1	207956636	207956675	HI_SCORE	0.396431983	+
chr1	210006529	210006703	HI_SCORE	0.492040008	+
chr1	212141219	212141323	HI_SCORE	0.745582581	-
chr1	212236225	212236291	HI_SCORE	0.601684749	+
chr1	212977661	212977771	HI_SCORE	0.174265563	+
chr1	213134507	213134596	HI_SCORE	0.748623252	+
chr1	213180470	213180540	HI_SCORE	0.426189721	-
chr1	214169811	214171603	HI_SCORE	-1	+
chr1	214497983	214498051	HI_SCORE	0.764716923	+
chr1	214504292	214504413	HI_SCORE	0.764716923	+
chr1	214505360	214505535	HI_SCORE	0.764716923	+
chr1	215781358	215781430	HI_SCORE	0.685284317	+
chr1	218607423	218607556	HI_SCORE	0.850708902	+
chr1	220831131	220831176	HI_SCORE	0.749501348	+
chr1	220928288	220928462	HI_SCORE	-1	+
chr1	220955119	220955274	HI_SCORE	-1	+
chr1	220971215	220971356	HI_SCORE	0.1311391	+
chr1	222904698	222904858	HI_SCORE	0.645629585	+
chr1	223954068	223954133	HI_SCORE	0.605727255	+
chr1	224194995	224195119	HI_SCORE	-1	+
chr1	225155132	225155216	HI_SCORE	0.123297259	+
chr1	225211316	225211567	HI_SCORE	0.123297259	+
chr1	225231587	225231685	HI_SCORE	0.123297259	+
chr1	225237911	225238078	HI_SCORE	0.123297259	+
chr1	225341451	225341528	HI_SCORE	0.123297259	+
chr1	225391884	225391975	HI_SCORE	0.123297259	+
chr1	225393672	225393881	HI_SCORE	0.123297259	+
chr1	225394669	225394922	HI_SCORE	0.123297259	+
chr1	225445661	225445820	HI_SCORE	0.123297259	+
chr1	225446822	225446955	HI_SCORE	0.123297259	+
chr1	225458436	225458568	HI_SCORE	0.123297259	+
chr1	225459607	225459775	HI_SCORE	0.123297259	+
chr1	225488570	225488732	HI_SCORE	0.123297259	+
chr1	225490857	225491049	HI_SCORE	0.123297259	+
chr1	225519138	225519279	HI_SCORE	0.123297259	+
chr1	225555506	225555578	HI_SCORE	0.123297259	+
chr1	225555506	225555734	HI_SCORE	0.123297259	+
chr1	226036597	226036713	HI_SCORE	0.492040008	-
chr1	226549669	226549784	HI_SCORE	0.705665529	-
chr1	227079446	227079545	HI_SCORE	-1	+
chr1	227079446	227079545	HI_SCORE	-1	+
chr1	228403263	228403530	HI_SCORE	0.27013588	+
chr1	228479598	228479862	HI_SCORE	0.27013588	+
chr1	228480223	228480487	HI_SCORE	0.27013588	+
chr1	228486959	228487223	HI_SCORE	0.27013588	+
chr1	228495811	228496084	HI_SCORE	0.27013588	+
chr1	228554675	228554876	HI_SCORE	-1	+
chr1	228556039	228556117	HI_SCORE	-1	+
chr1	230927609	230927674	HI_SCORE	0.288511723	+
chr1	232162180	232162298	HI_SCORE	-1	+
chr1	233231500	233231609	HI_SCORE	0.414402038	-
chr1	235582787	235582876	HI_SCORE	0.242372081	+
chr1	235582787	235582876	HI_SCORE	0.242372081	+
chr1	235599700	235599765	HI_SCORE	0.242372081	+
chr1	236890977	236891056	HI_SCORE	0.852899194	+
chr1	236987418	236987519	HI_SCORE	0.735934734	+
chr1	237753939	237754292	HI_SCORE	0.743732572	+
chr1	237841347	237841412	HI_SCORE	0.743732572	+
chr1	242012413	242012518	HI_SCORE	0.531486928	+
chr1	242023818	242024006	HI_SCORE	-1	+
chr1	244662303	244662381	HI_SCORE	0.233205885	+
chr1	244681893	244682000	HI_SCORE	0.233205885	+
chr1	244852550	244852644	HI_SCORE	0.672696948	+
chr1	245019758	245019927	HI_SCORE	0.782960892	-
chr1	245770952	245771046	HI_SCORE	0.72829324	+
chr1	246021797	246021972	HI_SCORE	0.322202206	-
chr1	246027100	246027188	HI_SCORE	0.322202206	-
chr1	246795195	246795226	HI_SCORE	0.31642738	+
chr1	247016392	247016601	HI_SCORE	0.514854431	-
chr1	247051478	247051535	HI_SCORE	0.514854431	-
chr1	247151426	247151557	HI_SCORE	0.251804739	-
chr1	248039201	248039339	HI_SCORE	0.146139458	+
chr1	249150486	249150621	HI_SCORE	0.144167379	-
chr2	224867	224920	HI_SCORE	-1	-
chr2	231022	231191	HI_SCORE	-1	-
chr2	3599733	3599898	HI_SCORE	0.284891814	-
chr2	8958824	8958923	HI_SCORE	-1	-
chr2	9531190	9531325	HI_SCORE	0.824708164	+
chr2	10729703	10729877	HI_SCORE	0.75617367	-
chr2	11300750	11300820	HI_SCORE	0.247530133	+
chr2	11591776	11591932	HI_SCORE	0.831385493	-
chr2	11765279	11765438	HI_SCORE	0.685284317	+
chr2	11916211	11916319	HI_SCORE	0.705665529	+
chr2	11923954	11924048	HI_SCORE	0.705665529	+
chr2	20194059	20194170	HI_SCORE	0.170125708	-
chr2	24008896	24009093	HI_SCORE	0.661956608	-
chr2	24008911	24009093	HI_SCORE	0.661956608	-
chr2	24347199	24347330	HI_SCORE	-1	+
chr2	24360778	24360970	HI_SCORE	-1	+
chr2	25851039	25851253	HI_SCORE	0.414402038	-
chr2	27164817	27164960	HI_SCORE	-1	+
chr2	27351812	27351995	HI_SCORE	0.123297259	+
chr2	27426100	27426213	HI_SCORE	-1	-
chr2	27466065	27466160	HI_SCORE	0.705665529	+
chr2	27685963	27686048	HI_SCORE	0.367685169	-
chr2	27844019	27844129	HI_SCORE	0.53161329	+
chr2	27853893	27853933	HI_SCORE	-1	+
chr2	29420407	29420542	HI_SCORE	0.575208008	-
chr2	31403801	31403866	HI_SCORE	-1	-
chr2	31588322	31588410	HI_SCORE	0.492040008	-
chr2	31625913	31626010	HI_SCORE	0.492040008	-
chr2	32361631	32361707	HI_SCORE	0.767620981	+
chr2	32402545	32402665	HI_SCORE	0.426189721	+
chr2	32605220	32605358	HI_SCORE	0.64767915	+
chr2	33498722	33498848	HI_SCORE	0.417942286	+
chr2	37469777	37469836	HI_SCORE	0.204349279	+
chr2	38231133	38231187	HI_SCORE	-1	+
chr2	38546026	38546161	HI_SCORE	0.581344306	-
chr2	39090502	39090661	HI_SCORE	0.492040008	-
chr2	39982434	39982549	HI_SCORE	0.123297259	-
chr2	39996897	39997259	HI_SCORE	-1	-
chr2	42488260	42488434	HI_SCORE	0.492040008	+
chr2	42507989	42508113	HI_SCORE	0.492040008	+
chr2	43783483	43783694	HI_SCORE	0.250911236	-
chr2	43924312	43924495	HI_SCORE	0.288606137	+
chr2	44934537	44934601	HI_SCORE	-1	+
chr2	54096512	54096675	HI_SCORE	0.75617367	-
chr2	55435761	55435846	HI_SCORE	0.123297259	-
chr2	55471164	55471369	HI_SCORE	0.32708475	-
chr2	55545978	55546140	HI_SCORE	0.703963399	-
chr2	58358942	58359063	HI_SCORE	0.336423904	+
chr2	61175177	61175320	HI_SCORE	0.291848779	-
chr2	61336331	61336431	HI_SCORE	-1	+
chr2	61709514	61709674	HI_SCORE	0.672696948	-
chr2	62063144	62063244	HI_SCORE	0.123297259	-
chr2	63221005	63221112	HI_SCORE	0.47356984	+
chr2	64808323	64808407	HI_SCORE	0.487168163	+
chr2	68717321	68717393	HI_SCORE	0.517599821	+
chr2	69575302	69575466	HI_SCORE	0.662739813	-
chr2	69585460	69585595	HI_SCORE	0.662739813	-
chr2	69597132	69597240	HI_SCORE	0.662739813	-
chr2	70143252	70143352	HI_SCORE	0.743249118	+
chr2	70444017	70444126	HI_SCORE	0.627284646	-
chr2	71847676	71847739	HI_SCORE	0.68339467	+
chr2	73470173	73470257	HI_SCORE	-1	+
chr2	73959289	73959412	HI_SCORE	0.393798679	-
chr2	74588280	74588283	HI_SCORE	0.755889118	-
chr2	74590740	74590755	HI_SCORE	0.755889118	-
chr2	74592641	74592784	HI_SCORE	0.755889118	-
chr2	74601449	74601467	HI_SCORE	0.755889118	-
chr2	74755066	74755133	HI_SCORE	0.703963399	-
chr2	74756488	74756626	HI_SCORE	0.703963399	-
chr2	74782705	74782795	HI_SCORE	0.553264439	+
chr2	74900803	74900955	HI_SCORE	0.234216228	+
chr2	75186467	75186552	HI_SCORE	0.628242791	+
chr2	75919102	75919226	HI_SCORE	-1	-
chr2	84752688	84752862	HI_SCORE	0.264057994	+
chr2	84852025	84852187	HI_SCORE	-1	+
chr2	84899450	84899608	HI_SCORE	-1	+
chr2	85826647	85826825	HI_SCORE	0.428644806	-
chr2	86357770	86357860	HI_SCORE	0.266339898	+
chr2	86357770	86357860	HI_SCORE	0.266339898	+
chr2	87779741	87779942	HI_SCORE	-1	+
chr2	95943111	95943314	HI_SCORE	0.313246071	+
chr2	97788623	97788730	HI_SCORE	0.111908376	+
chr2	97830133	97830206	HI_SCORE	0.111908376	+
chr2	97854823	97854852	HI_SCORE	0.111908376	+
chr2	97869927	97870000	HI_SCORE	0.111908376	+
chr2	97873670	97873743	HI_SCORE	0.111908376	+
chr2	97914880	97914951	HI_SCORE	0.111908376	+
chr2	98287793	98287962	HI_SCORE	-1	+
chr2	98290918	98291020	HI_SCORE	-1	+
chr2	98305357	98305456	HI_SCORE	-1	+
chr2	99137149	99137194	HI_SCORE	0.72441411	+
chr2	99152191	99152308	HI_SCORE	0.72441411	+
chr2	99172015	99172154	HI_SCORE	0.72441411	+
chr2	99172015	99172271	HI_SCORE	0.72441411	+
chr2	99182102	99182229	HI_SCORE	0.72441411	+
chr2	99721821	99721899	HI_SCORE	0.474077195	-
chr2	99743510	99743639	HI_SCORE	0.474077195	-
chr2	99743510	99743639	HI_SCORE	0.474077195	-
chr2	99908998	99909103	HI_SCORE	0.111908376	-
chr2	99985854	99985944	HI_SCORE	-1	+
chr2	100078957	100079084	HI_SCORE	0.745582581	-
chr2	101902542	101902639	HI_SCORE	-1	-
chr2	102503549	102503699	HI_SCORE	-1	+
chr2	102503549	102503699	HI_SCORE	-1	+
chr2	102984284	102984528	HI_SCORE	0.146139458	+
chr2	108998840	108998938	HI_SCORE	0.146139458	+
chr2	110922264	110922307	HI_SCORE	0.484712332	-
chr2	111415986	111416097	HI_SCORE	0.644340098	-
chr2	111425373	111425426	HI_SCORE	0.644340098	-
chr2	112638189	112638426	HI_SCORE	-1	-
chr2	112686696	112686881	HI_SCORE	0.490848213	+
chr2	112849288	112849360	HI_SCORE	0.195770636	+
chr2	112854809	112854868	HI_SCORE	0.195770636	+
chr2	113074797	113074909	HI_SCORE	0.422697425	+
chr2	114228609	114228666	HI_SCORE	0.380376667	+
chr2	114390491	114390521	HI_SCORE	0.380376667	+
chr2	114398470	114398582	HI_SCORE	0.380376667	+
chr2	114399607	114399685	HI_SCORE	0.380376667	+
chr2	114399607	114399722	HI_SCORE	0.380376667	+
chr2	118586864	118587042	HI_SCORE	0.748882174	+
chr2	118860772	118860897	HI_SCORE	0.713102221	+
chr2	120639361	120639406	HI_SCORE	0.661956608	+
chr2	120639672	120639725	HI_SCORE	0.661956608	+
chr2	120672754	120672818	HI_SCORE	0.661956608	+
chr2	120672754	120672818	HI_SCORE	0.661956608	+
chr2	120847922	120848092	HI_SCORE	0.443194807	+
chr2	120925455	120925583	HI_SCORE	0.443194807	+
chr2	122514815	122514909	HI_SCORE	0.782960892	+
chr2	130930359	130930468	HI_SCORE	0.52679503	-
chr2	135677379	135677461	HI_SCORE	0.74495703	+
chr2	135703670	135703716	HI_SCORE	0.74495703	+
chr2	136373721	136373763	HI_SCORE	-1	+
chr2	136374237	136374327	HI_SCORE	-1	+
chr2	136511108	136511137	HI_SCORE	0.782960892	+
chr2	141242911	141243093	HI_SCORE	0.539853334	-
chr2	141665445	141665646	HI_SCORE	0.539853334	-
chr2	152298418	152298505	HI_SCORE	0.273053437	+
chr2	152308119	152308219	HI_SCORE	0.273053437	+
chr2	152324987	152325065	HI_SCORE	0.273053437	+
chr2	152361991	152362084	HI_SCORE	0.27013588	-
chr2	155098542	155098709	HI_SCORE	0.738096178	+
chr2	155252502	155252642	HI_SCORE	0.738096178	+
chr2	156880996	156881088	HI_SCORE	-1	-
chr2	158636848	158637112	HI_SCORE	0.824708164	-
chr2	159107283	159107424	HI_SCORE	0.14374274	-
chr2	159519408	159519600	HI_SCORE	0.698162794	+
chr2	159533250	159533379	HI_SCORE	0.698162794	+
chr2	160025760	160025862	HI_SCORE	0.652402878	+
chr2	160025760	160025883	HI_SCORE	0.652402878	+
chr2	163212947	163212991	HI_SCORE	0.167412758	+
chr2	166026939	166027058	HI_SCORE	0.809411645	-
chr2	166153526	166153645	HI_SCORE	0.778094649	+
chr2	166164357	166164447	HI_SCORE	0.778094649	+
chr2	166226635	166226809	HI_SCORE	-1	+
chr2	170487283	170487497	HI_SCORE	0.782592833	+
chr2	170531376	170531550	HI_SCORE	0.123297259	-
chr2	170554402	170554492	HI_SCORE	0.454393536	+
chr2	172314881	172314987	HI_SCORE	0.672050595	+
chr2	172569276	172569336	HI_SCORE	0.71511656	+
chr2	172928438	172928588	HI_SCORE	0.286344588	+
chr2	173354212	173354341	HI_SCORE	-1	+
chr2	173433468	173433545	HI_SCORE	-1	+
chr2	173865993	173866072	HI_SCORE	-1	+
chr2	173879191	173879342	HI_SCORE	-1	+
chr2	174777797	174777994	HI_SCORE	0.824708164	-
chr2	175289202	175289377	HI_SCORE	0.167412758	+
chr2	175311338	175311475	HI_SCORE	0.215832233	-
chr2	178985906	178986086	HI_SCORE	0.563471615	+
chr2	179204398	179204491	HI_SCORE	0.601180971	+
chr2	179209012	179209087	HI_SCORE	0.601180971	+
chr2	179360222	179360387	HI_SCORE	0.453730971	+
chr2	179447298	179447433	HI_SCORE	-1	+
chr2	179449299	179449720	HI_SCORE	-1	+
chr2	179986496	179986656	HI_SCORE	0.624641776	-
chr2	182344863	182344993	HI_SCORE	-1	+
chr2	182374384	182374534	HI_SCORE	-1	+
chr2	182785323	182785377	HI_SCORE	-1	+
chr2	183600975	183601113	HI_SCORE	0.705665529	+
chr2	187531876	187531957	HI_SCORE	0.747131348	+
chr2	190313104	190313234	HI_SCORE	0.703963399	+
chr2	190556980	190557144	HI_SCORE	0.196595117	+
chr2	190571663	190571868	HI_SCORE	0.196595117	+
chr2	190595220	190595327	HI_SCORE	0.196595117	+
chr2	190728468	190728700	HI_SCORE	0.469908684	+
chr2	191514571	191514708	HI_SCORE	0.782960892	+
chr2	191520702	191520879	HI_SCORE	0.782960892	+
chr2	191760329	191760451	HI_SCORE	0.72829324	+
chr2	191785749	191785782	HI_SCORE	0.72829324	+
chr2	192265474	192265561	HI_SCORE	-1	+
chr2	192267357	192267444	HI_SCORE	-1	+
chr2	196877510	196877630	HI_SCORE	-1	-
chr2	197511064	197511228	HI_SCORE	0.144167379	+
chr2	197530290	197530407	HI_SCORE	0.144167379	+
chr2	197531442	197531572	HI_SCORE	0.144167379	+
chr2	197537068	197537161	HI_SCORE	0.144167379	+
chr2	197593916	197594111	HI_SCORE	0.144167379	+
chr2	197643706	197643791	HI_SCORE	0.64767915	-
chr2	197649580	197649653	HI_SCORE	0.64767915	-
chr2	197948092	197948233	HI_SCORE	0.384884238	-
chr2	198413059	198413139	HI_SCORE	0.380376667	+
chr2	201303844	201304051	HI_SCORE	-1	+
chr2	201357894	201357997	HI_SCORE	0.169453561	-
chr2	201369470	201369682	HI_SCORE	0.169453561	-
chr2	201724847	201724938	HI_SCORE	0.731391132	-
chr2	201778653	201778715	HI_SCORE	0.824708164	-
chr2	202068452	202068489	HI_SCORE	0.351719558	+
chr2	202141549	202141691	HI_SCORE	0.493340611	+
chr2	202154179	202154289	HI_SCORE	0.123297259	-
chr2	202606396	202606577	HI_SCORE	0.705665529	-
chr2	203921149	203921231	HI_SCORE	0.414402038	+
chr2	206884459	206884569	HI_SCORE	0.782960892	-
chr2	207436450	207436540	HI_SCORE	0.735934734	+
chr2	207459460	207459606	HI_SCORE	0.735934734	+
chr2	207474633	207474724	HI_SCORE	0.735934734	+
chr2	207653542	207653627	HI_SCORE	0.145488262	+
chr2	209142260	209142432	HI_SCORE	0.651827991	+
chr2	210881230	210881260	HI_SCORE	0.27294904	+
chr2	214160787	214160834	HI_SCORE	0.146139458	+
chr2	215633955	215634036	HI_SCORE	0.566305161	-
chr2	216981381	216981565	HI_SCORE	0.672696948	+
chr2	219452027	219452123	HI_SCORE	0.782960892	+
chr2	220092491	220092535	HI_SCORE	-1	-
chr2	220098854	220099010	HI_SCORE	0.310637057	+
chr2	220104641	220104816	HI_SCORE	0.167412758	-
chr2	220342626	220342827	HI_SCORE	0.666776061	+
chr2	220364677	220364737	HI_SCORE	0.407226503	+
chr2	220493126	220493292	HI_SCORE	0.685284317	+
chr2	220501401	220501596	HI_SCORE	0.685284317	+
chr2	220503424	220503591	HI_SCORE	0.685284317	+
chr2	224765899	224766050	HI_SCORE	-1	-
chr2	228193393	228193505	HI_SCORE	0.529262364	+
chr2	228194321	228194499	HI_SCORE	0.529262364	+
chr2	228207460	228207535	HI_SCORE	-1	+
chr2	228211941	228212100	HI_SCORE	-1	+
chr2	228217229	228217289	HI_SCORE	-1	+
chr2	228418425	228418511	HI_SCORE	0.653748095	+
chr2	231254633	231254738	HI_SCORE	0.214144617	+
chr2	231944249	231944328	HI_SCORE	0.839481413	+
chr2	232087440	232087533	HI_SCORE	0.348400235	+
chr2	232141348	232141488	HI_SCORE	0.348400235	+
chr2	234182366	234182423	HI_SCORE	-1	+
chr2	234343025	234343130	HI_SCORE	0.685284317	+
chr2	236839408	236839567	HI_SCORE	-1	+
chr2	239098493	239098613	HI_SCORE	0.738012671	-
chr2	239247002	239247098	HI_SCORE	0.473274142	+
chr2	239344351	239344654	HI_SCORE	0.757422507	+
chr2	240954155	240954277	HI_SCORE	-1	-
chr2	240954185	240954277	HI_SCORE	-1	-
chr2	241500746	241500936	HI_SCORE	0.291500628	+
chr2	241530231	241530417	HI_SCORE	0.379258305	+
chr2	241536097	241536359	HI_SCORE	0.379258305	+
chr2	241536266	241536359	HI_SCORE	0.379258305	+
chr2	241979716	241979830	HI_SCORE	0.622939706	+
chr2	242054436	242054592	HI_SCORE	0.172807097	-
chr2	242439587	242439696	HI_SCORE	0.75617367	-
chr2	242440942	242441123	HI_SCORE	0.75617367	-
chr2	242610726	242610820	HI_SCORE	0.738502383	+
chr2	242610726	242610820	HI_SCORE	0.738502383	+
chr2	242625183	242625288	HI_SCORE	0.376176536	-
chr2	242625183	242625292	HI_SCORE	0.376176536	-
chr3	4716751	4716905	HI_SCORE	0.638582647	+
chr3	4716751	4716932	HI_SCORE	0.638582647	+
chr3	4768809	4768857	HI_SCORE	0.638582647	+
chr3	9985585	9985779	HI_SCORE	0.169388831	+
chr3	10128817	10128948	HI_SCORE	0.66099894	+
chr3	10320568	10320747	HI_SCORE	0.132359073	+
chr3	12447380	12447580	HI_SCORE	0.856568098	+
chr3	12629089	12629136	HI_SCORE	0.782960892	-
chr3	13538304	13538352	HI_SCORE	0.75617367	+
chr3	14559279	14559405	HI_SCORE	-1	-
chr3	14745989	14746125	HI_SCORE	0.123297259	+
chr3	15276531	15276652	HI_SCORE	-1	+
chr3	15288238	15288301	HI_SCORE	-1	+
chr3	15726732	15726952	HI_SCORE	0.698813558	-
chr3	20219762	20219839	HI_SCORE	0.517599821	-
chr3	25832480	25833187	HI_SCORE	-1	+
chr3	27409013	27409053	HI_SCORE	-1	-
chr3	27472788	27473160	HI_SCORE	-1	-
chr3	27477878	27478039	HI_SCORE	-1	-
chr3	28798248	28798459	HI_SCORE	-1	+
chr3	30664690	30664765	HI_SCORE	0.75617367	+
chr3	32578502	32578596	HI_SCORE	0.640165567	-
chr3	33414751	33414792	HI_SCORE	-1	+
chr3	33415360	33415413	HI_SCORE	-1	+
chr3	33617660	33617767	HI_SCORE	-1	-
chr3	36527625	36527741	HI_SCORE	0.492040008	+
chr3	37370453	37370584	HI_SCORE	0.361425579	+
chr3	37998601	37998634	HI_SCORE	0.445647866	+
chr3	38039756	38039855	HI_SCORE	0.171636716	+
chr3	38051851	38052053	HI_SCORE	-1	-
chr3	38057981	38058210	HI_SCORE	-1	-
chr3	38350444	38350613	HI_SCORE	-1	+
chr3	38539119	38539180	HI_SCORE	0.149800971	+
chr3	38542845	38542985	HI_SCORE	0.149800971	+
chr3	38671801	38671920	HI_SCORE	0.710956991	-
chr3	38951556	38951698	HI_SCORE	0.233205885	-
chr3	39136138	39136905	HI_SCORE	0.714406371	+
chr3	39171738	39171849	HI_SCORE	0.228539303	+
chr3	39172191	39172330	HI_SCORE	0.228539303	+
chr3	39450096	39450215	HI_SCORE	0.680607498	+
chr3	40523720	40523840	HI_SCORE	0.111908376	+
chr3	42572270	42572404	HI_SCORE	0.618791938	+
chr3	42661155	42663008	HI_SCORE	0.492040008	+
chr3	42662920	42663008	HI_SCORE	0.492040008	+
chr3	44670565	44671036	HI_SCORE	-1	+
chr3	45720537	45721563	HI_SCORE	-1	-
chr3	45755537	45755571	HI_SCORE	-1	+
chr3	46940792	46940946	HI_SCORE	0.850433767	+
chr3	47889270	47889446	HI_SCORE	-1	+
chr3	47890113	47890307	HI_SCORE	-1	+
chr3	48626074	48626221	HI_SCORE	-1	-
chr3	48679790	48679900	HI_SCORE	0.575333595	-
chr3	48728739	48728915	HI_SCORE	0.774626613	-
chr3	49723494	49723625	HI_SCORE	-1	-
chr3	49736412	49736538	HI_SCORE	0.64767915	+
chr3	49736900	49737015	HI_SCORE	0.64767915	+
chr3	49738068	49738142	HI_SCORE	0.64767915	+
chr3	49742416	49742615	HI_SCORE	0.64767915	+
chr3	49742966	49743112	HI_SCORE	0.64767915	+
chr3	49749911	49750089	HI_SCORE	0.64767915	+
chr3	49770223	49770405	HI_SCORE	0.672696948	-
chr3	49866890	49866941	HI_SCORE	0.661476254	-
chr3	49898612	49898733	HI_SCORE	0.836621523	-
chr3	50036872	50036946	HI_SCORE	0.562885344	+
chr3	50137964	50138038	HI_SCORE	0.816371083	+
chr3	50147811	50147896	HI_SCORE	0.816371083	+
chr3	50308518	50308608	HI_SCORE	-1	+
chr3	50387361	50387453	HI_SCORE	0.613231182	-
chr3	50402505	50402615	HI_SCORE	0.622939706	-
chr3	50410495	50410516	HI_SCORE	0.622939706	-
chr3	50608361	50608763	HI_SCORE	0.237181425	+
chr3	51312509	51312637	HI_SCORE	0.708272398	+
chr3	51315038	51315185	HI_SCORE	0.708272398	+
chr3	51370431	51370458	HI_SCORE	0.708272398	+
chr3	51392312	51392454	HI_SCORE	0.708272398	+
chr3	51436165	51436258	HI_SCORE	-1	-
chr3	51452077	51452311	HI_SCORE	-1	-
chr3	51500821	51500892	HI_SCORE	-1	-
chr3	52357823	52357896	HI_SCORE	0.447972327	+
chr3	52385977	52386119	HI_SCORE	0.447972327	+
chr3	52386567	52386723	HI_SCORE	0.447972327	+
chr3	52400748	52400903	HI_SCORE	0.447972327	+
chr3	52406242	52406403	HI_SCORE	0.447972327	+
chr3	52551565	52551640	HI_SCORE	0.465840608	+
chr3	52555859	52555967	HI_SCORE	0.465840608	+
chr3	52722124	52722208	HI_SCORE	0.427899301	+
chr3	52867130	52867263	HI_SCORE	0.111908376	-
chr3	53223073	53223262	HI_SCORE	-1	+
chr3	53531178	53531488	HI_SCORE	0.693386316	+
chr3	53707739	53707843	HI_SCORE	0.693386316	+
chr3	53752708	53752768	HI_SCORE	0.693386316	+
chr3	53760905	53761026	HI_SCORE	0.693386316	+
chr3	53766841	53766989	HI_SCORE	0.693386316	+
chr3	53778766	53778854	HI_SCORE	0.693386316	+
chr3	53803999	53804044	HI_SCORE	0.693386316	+
chr3	54850879	54850897	HI_SCORE	0.614335716	+
chr3	54913376	54913438	HI_SCORE	0.614335716	+
chr3	55107471	55107584	HI_SCORE	0.614335716	+
chr3	56600621	56600768	HI_SCORE	0.146139458	+
chr3	56600621	56600787	HI_SCORE	0.146139458	+
chr3	56697568	56697600	HI_SCORE	-1	-
chr3	57857362	57857425	HI_SCORE	-1	+
chr3	58117653	58117746	HI_SCORE	0.698162794	+
chr3	58127584	58127623	HI_SCORE	0.698162794	+
chr3	58127584	58127656	HI_SCORE	0.698162794	+
chr3	58416569	58416669	HI_SCORE	0.685321391	-
chr3	60522592	60522712	HI_SCORE	0.488739878	-
chr3	63983296	63983363	HI_SCORE	-1	+
chr3	64008318	64008477	HI_SCORE	0.824708164	-
chr3	65361419	65361620	HI_SCORE	0.792615056	-
chr3	65433696	65433732	HI_SCORE	0.792615056	-
chr3	65455957	65456159	HI_SCORE	0.792615056	-
chr3	65455957	65456159	HI_SCORE	0.792615056	-
chr3	66396787	66396832	HI_SCORE	0.25512743	+
chr3	66434414	66434696	HI_SCORE	0.75617367	-
chr3	69105150	69105214	HI_SCORE	0.695751667	-
chr3	69117078	69117159	HI_SCORE	0.695751667	-
chr3	97485475	97485534	HI_SCORE	0.57935518	+
chr3	99886581	99886684	HI_SCORE	0.302929431	+
chr3	100455419	100455548	HI_SCORE	0.653748095	+
chr3	100455419	100455560	HI_SCORE	0.653748095	+
chr3	100494050	100494179	HI_SCORE	0.33108294	-
chr3	101212716	101212812	HI_SCORE	0.280968875	-
chr3	105400322	105400454	HI_SCORE	0.75617367	-
chr3	107517369	107517558	HI_SCORE	0.414402038	+
chr3	108135658	108135777	HI_SCORE	0.469908684	-
chr3	108273222	108273336	HI_SCORE	0.636561334	-
chr3	108287001	108287161	HI_SCORE	0.636561334	-
chr3	108366789	108366959	HI_SCORE	0.3721928	+
chr3	112253115	112253184	HI_SCORE	0.824708164	-
chr3	112348959	112349116	HI_SCORE	0.544160545	-
chr3	112732118	112732208	HI_SCORE	0.145488262	-
chr3	112732118	112732250	HI_SCORE	0.145488262	-
chr3	112935033	112935121	HI_SCORE	0.54177779	+
chr3	112935033	112935125	HI_SCORE	0.54177779	+
chr3	113052252	113052430	HI_SCORE	0.3721928	-
chr3	113144970	113145124	HI_SCORE	0.3721928	-
chr3	113442805	113442939	HI_SCORE	0.782960892	-
chr3	113442805	113442942	HI_SCORE	0.782960892	-
chr3	113499896	113500025	HI_SCORE	0.698045254	+
chr3	113622986	113623119	HI_SCORE	0.252678126	+
chr3	113677209	113677385	HI_SCORE	0.219123349	+
chr3	113723483	113723593	HI_SCORE	0.123297259	-
chr3	113784083	113784125	HI_SCORE	0.217642754	+
chr3	113795589	113795789	HI_SCORE	-1	+
chr3	119153608	119153729	HI_SCORE	0.591455102	-
chr3	119205679	119205779	HI_SCORE	0.488307536	+
chr3	119905516	119905630	HI_SCORE	0.123297259	-
chr3	121195386	121195580	HI_SCORE	0.14374274	-
chr3	121202232	121202429	HI_SCORE	0.14374274	-
chr3	121438492	121438600	HI_SCORE	0.289121509	-
chr3	121553237	121553326	HI_SCORE	0.606650591	-
chr3	121646604	121646686	HI_SCORE	0.322202206	+
chr3	123348320	123348473	HI_SCORE	0.590034246	-
chr3	124165007	124165123	HI_SCORE	-1	+
chr3	124352695	124352800	HI_SCORE	-1	+
chr3	124398304	124398364	HI_SCORE	-1	+
chr3	127336121	127336248	HI_SCORE	0.661476254	+
chr3	128848930	128849031	HI_SCORE	0.598057508	-
chr3	128890497	128890614	HI_SCORE	0.675177455	-
chr3	129123092	129123246	HI_SCORE	0.123297259	-
chr3	129185732	129185909	HI_SCORE	0.540453374	+
chr3	129231154	129231255	HI_SCORE	0.540453374	+
chr3	129236311	129236437	HI_SCORE	0.540453374	+
chr3	130135600	130135663	HI_SCORE	0.138881207	+
chr3	130137712	130137775	HI_SCORE	0.138881207	+
chr3	130360495	130360558	HI_SCORE	0.154552862	+
chr3	130435239	130435443	HI_SCORE	0.624408066	-
chr3	130449151	130449286	HI_SCORE	0.624408066	-
chr3	130720063	130720158	HI_SCORE	0.792072892	+
chr3	130746773	130746846	HI_SCORE	0.186852723	+
chr3	132165318	132165394	HI_SCORE	0.476227701	+
chr3	133553418	133553485	HI_SCORE	0.622059047	-
chr3	133894773	133894883	HI_SCORE	-1	-
chr3	134276983	134277189	HI_SCORE	0.144167379	+
chr3	134277991	134278271	HI_SCORE	0.144167379	+
chr3	136057211	136057292	HI_SCORE	0.738502383	-
chr3	136059332	136059447	HI_SCORE	0.738502383	-
chr3	137907296	137907372	HI_SCORE	0.688402712	+
chr3	138256019	138256189	HI_SCORE	0.144167379	-
chr3	138338552	138338612	HI_SCORE	0.230180964	+
chr3	141115100	141115345	HI_SCORE	0.629326463	+
chr3	141305487	141305594	HI_SCORE	-1	+
chr3	141305487	141305594	HI_SCORE	-1	+
chr3	142215854	142216034	HI_SCORE	-1	-
chr3	142272666	142272857	HI_SCORE	-1	-
chr3	142280084	142280263	HI_SCORE	-1	-
chr3	142462326	142462428	HI_SCORE	0.72507143	+
chr3	142511665	142511809	HI_SCORE	0.72507143	+
chr3	142740191	142740224	HI_SCORE	-1	+
chr3	142747181	142747248	HI_SCORE	-1	+
chr3	143082325	143082405	HI_SCORE	0.440749556	-
chr3	143214176	143214290	HI_SCORE	0.440749556	-
chr3	143297426	143297565	HI_SCORE	0.440749556	-
chr3	145795648	145795711	HI_SCORE	0.591144443	-
chr3	148744238	148744289	HI_SCORE	0.39615646	+
chr3	148876452	148876633	HI_SCORE	0.250911236	+
chr3	149613259	149613347	HI_SCORE	0.204349279	+
chr3	150282085	150282168	HI_SCORE	-1	+
chr3	150285479	150285553	HI_SCORE	-1	+
chr3	151073683	151073827	HI_SCORE	-1	+
chr3	152164492	152164546	HI_SCORE	-1	+
chr3	154855890	154856025	HI_SCORE	0.743839204	+
chr3	155314020	155314167	HI_SCORE	0.463452131	-
chr3	155523385	155523512	HI_SCORE	0.146139458	-
chr3	156262096	156262228	HI_SCORE	0.753586948	-
chr3	156570556	156570771	HI_SCORE	-1	+
chr3	158261123	158261276	HI_SCORE	0.389716059	+
chr3	160130113	160130241	HI_SCORE	-1	+
chr3	160131260	160131401	HI_SCORE	-1	+
chr3	160222745	160222840	HI_SCORE	0.776805341	-
chr3	160967241	160967348	HI_SCORE	-1	+
chr3	167091493	167091575	HI_SCORE	0.17343317	-
chr3	167747010	167747090	HI_SCORE	0.445030808	-
chr3	169492052	169492219	HI_SCORE	0.591455102	+
chr3	169501264	169501348	HI_SCORE	0.591455102	+
chr3	169514001	169514157	HI_SCORE	0.169639766	-
chr3	170824971	170824995	HI_SCORE	0.705665529	-
chr3	172013152	172013304	HI_SCORE	-1	+
chr3	172473272	172473365	HI_SCORE	0.755889118	+
chr3	179292157	179292255	HI_SCORE	0.819463432	+
chr3	180322265	180322395	HI_SCORE	0.71511656	+
chr3	180379648	180379795	HI_SCORE	-1	-
chr3	180685838	180686042	HI_SCORE	-1	+
chr3	182598666	182598735	HI_SCORE	0.52841568	+
chr3	183059327	183059418	HI_SCORE	0.306420118	-
chr3	183361267	183361330	HI_SCORE	0.821868837	+
chr3	183491420	183491582	HI_SCORE	0.708272398	+
chr3	183899483	183899603	HI_SCORE	0.782960892	+
chr3	183904294	183904424	HI_SCORE	0.488307536	+
chr3	183952940	183953096	HI_SCORE	0.241154462	+
chr3	183961341	183961418	HI_SCORE	0.204349279	-
chr3	184024137	184024283	HI_SCORE	0.801950037	+
chr3	184631306	184631349	HI_SCORE	0.477897435	+
chr3	189691697	189691793	HI_SCORE	0.394194305	-
chr3	193335572	193335626	HI_SCORE	0.563471615	+
chr3	193343880	193343991	HI_SCORE	0.563471615	+
chr3	193363341	193363414	HI_SCORE	0.563471615	+
chr3	194337827	194337998	HI_SCORE	0.146139458	-
chr3	194369409	194369533	HI_SCORE	0.64767915	-
chr3	194371609	194371753	HI_SCORE	0.64767915	-
chr3	195690170	195690292	HI_SCORE	-1	-
chr3	196455572	196455626	HI_SCORE	-1	+
chr3	196666121	196666303	HI_SCORE	-1	-
chr3	197421245	197421456	HI_SCORE	0.705665529	-
chr3	197585704	197585776	HI_SCORE	-1	+
chr3	197670648	197670922	HI_SCORE	0.123297259	-
chr3	197703468	197703586	HI_SCORE	0.52679503	+
chr4	438131	438221	HI_SCORE	0.111908376	-
chr4	514844	515038	HI_SCORE	0.331410021	+
chr4	905460	905575	HI_SCORE	-1	-
chr4	941496	941680	HI_SCORE	0.318461716	+
chr4	1330648	1330782	HI_SCORE	0.672696948	+
chr4	1803561	1803713	HI_SCORE	0.747131348	+
chr4	2275788	2275943	HI_SCORE	0.774626613	-
chr4	2696672	2696809	HI_SCORE	-1	+
chr4	2696672	2696856	HI_SCORE	-1	+
chr4	2906490	2906835	HI_SCORE	-1	+
chr4	2941253	2941372	HI_SCORE	0.64767915	-
chr4	3029638	3029728	HI_SCORE	0.217642754	+
chr4	3037112	3037250	HI_SCORE	0.217642754	+
chr4	3137630	3137694	HI_SCORE	0.707953572	+
chr4	3230341	3230472	HI_SCORE	0.707953572	+
chr4	3240544	3240705	HI_SCORE	0.707953572	+
chr4	4459149	4459227	HI_SCORE	0.602352321	-
chr4	6374249	6374427	HI_SCORE	0.819463432	-
chr4	6594899	6595011	HI_SCORE	0.204349279	+
chr4	15008928	15009210	HI_SCORE	0.661956608	+
chr4	16189842	16189978	HI_SCORE	0.591455102	-
chr4	16189879	16189978	HI_SCORE	0.591455102	-
chr4	20526771	20526795	HI_SCORE	0.789748371	+
chr4	20709425	20709493	HI_SCORE	0.187376842	+
chr4	20711305	20711396	HI_SCORE	0.187376842	+
chr4	20714410	20714545	HI_SCORE	0.187376842	+
chr4	20726430	20726511	HI_SCORE	0.187376842	+
chr4	25390338	25390365	HI_SCORE	0.635341704	+
chr4	25407194	25407241	HI_SCORE	0.635341704	+
chr4	25416220	25416322	HI_SCORE	0.635341704	+
chr4	27000853	27000969	HI_SCORE	-1	+
chr4	30921774	30921967	HI_SCORE	-1	+
chr4	39064178	39064655	HI_SCORE	0.554481149	+
chr4	39217460	39217633	HI_SCORE	0.492040008	+
chr4	39241896	39241954	HI_SCORE	0.492040008	+
chr4	39245867	39246008	HI_SCORE	0.492040008	+
chr4	39257467	39257580	HI_SCORE	0.492040008	+
chr4	39324959	39325037	HI_SCORE	0.635341704	-
chr4	39846275	39846421	HI_SCORE	0.764716923	-
chr4	41941212	41941400	HI_SCORE	0.517733872	+
chr4	42062207	42062263	HI_SCORE	0.685284317	+
chr4	48504844	48504862	HI_SCORE	0.685284317	-
chr4	48552608	48552721	HI_SCORE	0.685284317	-
chr4	48605306	48605405	HI_SCORE	0.685284317	-
chr4	48844652	48844706	HI_SCORE	0.338391244	+
chr4	48853822	48853992	HI_SCORE	-1	+
chr4	48853822	48853992	HI_SCORE	-1	+
chr4	52752733	52752804	HI_SCORE	0.543343067	+
chr4	52777235	52777340	HI_SCORE	0.543343067	+
chr4	52869388	52869558	HI_SCORE	0.123297259	-
chr4	52938082	52938322	HI_SCORE	0.176860437	+
chr4	52948552	52948676	HI_SCORE	0.176860437	+
chr4	54306748	54306775	HI_SCORE	-1	+
chr4	54319086	54319309	HI_SCORE	-1	+
chr4	55592022	55592216	HI_SCORE	0.850708902	+
chr4	55964303	55964439	HI_SCORE	0.747131348	-
chr4	57209727	57209850	HI_SCORE	0.424675107	-
chr4	57220870	57220977	HI_SCORE	0.424675107	-
chr4	57312522	57312543	HI_SCORE	0.743249118	+
chr4	57344757	57344815	HI_SCORE	0.601684749	+
chr4	57356733	57356811	HI_SCORE	0.601684749	+
chr4	57876913	57877053	HI_SCORE	-1	+
chr4	71840869	71841003	HI_SCORE	-1	+
chr4	73959795	73959945	HI_SCORE	0.708144546	-
chr4	76434033	76434145	HI_SCORE	0.782960892	-
chr4	76720774	76720885	HI_SCORE	-1	+
chr4	76896896	76896997	HI_SCORE	-1	-
chr4	77977114	77977255	HI_SCORE	0.595059097	-
chr4	79207558	79207693	HI_SCORE	0.544160545	+
chr4	79387361	79387589	HI_SCORE	-1	+
chr4	79516947	79517041	HI_SCORE	0.19890669	+
chr4	83411213	83411391	HI_SCORE	0.403551221	-
chr4	83900035	83900159	HI_SCORE	-1	-
chr4	83971033	83971137	HI_SCORE	0.824708164	+
chr4	84243371	84243517	HI_SCORE	0.14374274	-
chr4	85564176	85564296	HI_SCORE	0.544160545	+
chr4	85636450	85636536	HI_SCORE	0.75617367	-
chr4	87019676	87019748	HI_SCORE	0.824708164	-
chr4	87674161	87674218	HI_SCORE	0.671770811	+
chr4	87683879	87684343	HI_SCORE	0.671770811	+
chr4	87685745	87685892	HI_SCORE	0.671770811	+
chr4	87808910	87809046	HI_SCORE	0.123297259	-
chr4	89349731	89349902	HI_SCORE	-1	+
chr4	89383285	89383507	HI_SCORE	0.453904331	+
chr4	89597368	89597392	HI_SCORE	-1	+
chr4	95199766	95199884	HI_SCORE	0.852899194	+
chr4	95506136	95506154	HI_SCORE	-1	+
chr4	100844196	100844342	HI_SCORE	0.72829324	-
chr4	107037359	107037535	HI_SCORE	0.492040008	-
chr4	107169401	107169463	HI_SCORE	0.492040008	-
chr4	109774057	109774081	HI_SCORE	0.613205314	-
chr4	109782082	109782127	HI_SCORE	0.613205314	-
chr4	110737308	110737534	HI_SCORE	0.794491291	+
chr4	110739091	110739246	HI_SCORE	0.794491291	+
chr4	111470501	111470575	HI_SCORE	-1	+
chr4	113346820	113346907	HI_SCORE	-1	+
chr4	113510879	113511030	HI_SCORE	0.123297259	-
chr4	113570690	113570842	HI_SCORE	0.659418225	+
chr4	114269431	114269464	HI_SCORE	-1	+
chr4	114823464	114824831	HI_SCORE	0.391016632	-
chr4	119673851	119674043	HI_SCORE	0.593016148	-
chr4	120160372	120161058	HI_SCORE	-1	+
chr4	121737986	121738079	HI_SCORE	-1	-
chr4	122254088	122254211	HI_SCORE	0.18980889	-
chr4	122734388	122734535	HI_SCORE	0.533326328	+
chr4	122737298	122737349	HI_SCORE	0.533326328	+
chr4	122737523	122737602	HI_SCORE	0.533326328	+
chr4	122780146	122780333	HI_SCORE	0.636561334	-
chr4	123130313	123130492	HI_SCORE	0.685284317	+
chr4	123130972	123131079	HI_SCORE	0.685284317	+
chr4	123147861	123147990	HI_SCORE	0.685284317	+
chr4	123197126	123197177	HI_SCORE	0.685284317	+
chr4	123255498	123255595	HI_SCORE	0.685284317	+
chr4	123255498	123255700	HI_SCORE	0.685284317	+
chr4	126398309	126398489	HI_SCORE	0.544160545	+
chr4	128938517	128938656	HI_SCORE	0.284251481	+
chr4	140258001	140258106	HI_SCORE	0.782960892	+
chr4	140282877	140283091	HI_SCORE	0.782960892	+
chr4	141321510	141321703	HI_SCORE	0.267443687	-
chr4	146018839	146018912	HI_SCORE	0.803914607	-
chr4	148834224	148834290	HI_SCORE	-1	+
chr4	152097685	152097839	HI_SCORE	-1	-
chr4	152403675	152403800	HI_SCORE	-1	+
chr4	153791904	153792000	HI_SCORE	0.67566973	+
chr4	154501977	154502055	HI_SCORE	0.38356629	+
chr4	156274330	156274492	HI_SCORE	0.146139458	-
chr4	159624574	159624743	HI_SCORE	-1	+
chr4	170638942	170639018	HI_SCORE	-1	+
chr4	171010774	171010887	HI_SCORE	0.625439942	-
chr4	171010774	171010887	HI_SCORE	0.625439942	-
chr4	174219265	174219448	HI_SCORE	0.638582647	+
chr4	175219116	175219213	HI_SCORE	0.123297259	+
chr4	177017613	177017736	HI_SCORE	0.492040008	+
chr4	177069283	177069486	HI_SCORE	0.492040008	+
chr4	177243320	177243394	HI_SCORE	0.59314847	+
chr4	177245331	177245408	HI_SCORE	0.59314847	+
chr4	184201928	184202050	HI_SCORE	0.492040008	+
chr4	184201928	184202050	HI_SCORE	0.492040008	+
chr4	184366687	184366818	HI_SCORE	0.704431474	+
chr4	184603884	184603978	HI_SCORE	0.544160545	+
chr4	184607770	184607901	HI_SCORE	0.544160545	+
chr4	186357437	186357513	HI_SCORE	-1	+
chr4	187075621	187075792	HI_SCORE	0.324192852	+
chr5	306716	306869	HI_SCORE	0.444235265	+
chr5	344007	344079	HI_SCORE	0.444235265	+
chr5	422843	422939	HI_SCORE	0.444235265	+
chr5	1053463	1053597	HI_SCORE	0.693386316	-
chr5	1280272	1280453	HI_SCORE	0.693340123	-
chr5	1626900	1627041	HI_SCORE	-1	-
chr5	5437192	5437227	HI_SCORE	0.313711941	+
chr5	7873485	7873625	HI_SCORE	-1	+
chr5	7873485	7873639	HI_SCORE	-1	+
chr5	10400895	10402251	HI_SCORE	0.782960892	+
chr5	10402170	10402251	HI_SCORE	0.782960892	+
chr5	13919284	13919461	HI_SCORE	0.465840608	-
chr5	16781813	16781938	HI_SCORE	0.492040008	-
chr5	33456106	33456171	HI_SCORE	0.64767915	+
chr5	33459799	33459966	HI_SCORE	0.64767915	+
chr5	34863002	34863159	HI_SCORE	-1	+
chr5	34944971	34945130	HI_SCORE	0.379004091	+
chr5	35644456	35644627	HI_SCORE	0.306420118	+
chr5	37063891	37064080	HI_SCORE	0.858686686	+
chr5	37063891	37064080	HI_SCORE	0.858686686	+
chr5	37245811	37245947	HI_SCORE	0.233205885	-
chr5	37364348	37364486	HI_SCORE	0.624408066	-
chr5	43123310	43123352	HI_SCORE	-1	+
chr5	43161350	43161708	HI_SCORE	-1	+
chr5	43161350	43161708	HI_SCORE	-1	+
chr5	43488010	43488051	HI_SCORE	0.123297259	-
chr5	52404351	52404473	HI_SCORE	0.25266099	-
chr5	52404351	52404473	HI_SCORE	0.25266099	-
chr5	56546780	56546968	HI_SCORE	0.591455102	+
chr5	61648414	61648480	HI_SCORE	0.824708164	+
chr5	61772509	61772580	HI_SCORE	-1	+
chr5	61800493	61800527	HI_SCORE	-1	+
chr5	61833035	61833116	HI_SCORE	-1	+
chr5	64082350	64082454	HI_SCORE	0.435539812	+
chr5	64097128	64097159	HI_SCORE	0.435539812	+
chr5	64521912	64522046	HI_SCORE	0.681530118	-
chr5	64857323	64857391	HI_SCORE	0.517599821	-
chr5	64857323	64857391	HI_SCORE	0.517599821	-
chr5	64878864	64879046	HI_SCORE	-1	+
chr5	64951462	64951480	HI_SCORE	0.591455102	+
chr5	65339964	65340126	HI_SCORE	0.749501348	+
chr5	68396633	68396756	HI_SCORE	0.638582647	+
chr5	68400457	68400543	HI_SCORE	0.638582647	+
chr5	68408966	68409054	HI_SCORE	0.638582647	+
chr5	68667280	68667384	HI_SCORE	0.64767915	+
chr5	69718699	69718750	HI_SCORE	-1	+
chr5	70240484	70240580	HI_SCORE	0.389930636	+
chr5	72144211	72144325	HI_SCORE	0.824708164	+
chr5	72347175	72347233	HI_SCORE	0.824017704	+
chr5	72348158	72348334	HI_SCORE	0.824017704	+
chr5	72858417	72858810	HI_SCORE	0.76454401	-
chr5	72868313	72868449	HI_SCORE	-1	+
chr5	74135898	74135998	HI_SCORE	0.420009583	-
chr5	74990479	74990656	HI_SCORE	0.171636716	-
chr5	76758919	76759051	HI_SCORE	-1	-
chr5	77712364	77712473	HI_SCORE	0.730775952	+
chr5	78952780	78952824	HI_SCORE	-1	+
chr5	79755232	79755313	HI_SCORE	0.332123518	+
chr5	86633790	86633905	HI_SCORE	0.782960892	+
chr5	86676325	86676412	HI_SCORE	0.782960892	+
chr5	87501630	87501771	HI_SCORE	0.492040008	-
chr5	87705889	87706011	HI_SCORE	-1	+
chr5	89941784	89941908	HI_SCORE	-1	+
chr5	89975365	89975446	HI_SCORE	-1	+
chr5	89986613	89986775	HI_SCORE	-1	+
chr5	89986613	89986858	HI_SCORE	-1	+
chr5	90008103	90008245	HI_SCORE	-1	+
chr5	90445846	90446038	HI_SCORE	-1	+
chr5	94876393	94876534	HI_SCORE	0.415125638	-
chr5	96058342	96058402	HI_SCORE	-1	+
chr5	96237209	96237385	HI_SCORE	0.14374274	+
chr5	96245283	96245468	HI_SCORE	0.14374274	+
chr5	96349351	96349535	HI_SCORE	-1	+
chr5	102353037	102353137	HI_SCORE	-1	+
chr5	102360834	102361038	HI_SCORE	-1	+
chr5	102360837	102361038	HI_SCORE	-1	+
chr5	102518934	102519108	HI_SCORE	-1	+
chr5	102526542	102526683	HI_SCORE	-1	+
chr5	112321531	112321683	HI_SCORE	0.776815772	+
chr5	112327817	112327945	HI_SCORE	0.776815772	+
chr5	112928999	112929087	HI_SCORE	0.414402038	+
chr5	118433673	118433799	HI_SCORE	0.591144443	+
chr5	118440874	118440953	HI_SCORE	-1	+
chr5	118813111	118813187	HI_SCORE	0.314184934	+
chr5	122337634	122337699	HI_SCORE	-1	+
chr5	122718430	122718583	HI_SCORE	0.544160545	-
chr5	122888800	122888841	HI_SCORE	0.661956608	+
chr5	122930732	122930828	HI_SCORE	0.661956608	+
chr5	125885887	125885985	HI_SCORE	0.352169782	-
chr5	127474515	127474600	HI_SCORE	0.638582647	+
chr5	128861976	128862149	HI_SCORE	0.685284317	+
chr5	131702259	131702473	HI_SCORE	-1	-
chr5	131702259	131702473	HI_SCORE	-1	-
chr5	132431789	132431942	HI_SCORE	0.852899194	+
chr5	134079676	134079742	HI_SCORE	0.411909968	+
chr5	135271311	135271413	HI_SCORE	-1	+
chr5	137506525	137506601	HI_SCORE	0.618252099	-
chr5	138118865	138118961	HI_SCORE	0.696435869	+
chr5	138650363	138650425	HI_SCORE	0.685697198	+
chr5	139876104	139876863	HI_SCORE	0.454684258	+
chr5	139941725	139941812	HI_SCORE	0.484290123	-
chr5	140021454	140021638	HI_SCORE	0.288511723	+
chr5	140048475	140048575	HI_SCORE	0.28195098	+
chr5	140059372	140059468	HI_SCORE	0.591339469	-
chr5	140073769	140073865	HI_SCORE	0.28348875	+
chr5	140075687	140075786	HI_SCORE	0.28348875	+
chr5	140907139	140907264	HI_SCORE	-1	-
chr5	140957791	140957910	HI_SCORE	-1	-
chr5	141027534	141027663	HI_SCORE	0.170125708	-
chr5	141041609	141041822	HI_SCORE	0.563471615	-
chr5	142693566	142693733	HI_SCORE	0.743477643	-
chr5	145862154	145862290	HI_SCORE	-1	+
chr5	147444909	147444935	HI_SCORE	0.313246071	+
chr5	147444909	147444935	HI_SCORE	0.313246071	+
chr5	147806775	147807285	HI_SCORE	0.613231182	+
chr5	149214236	149214273	HI_SCORE	0.593552351	+
chr5	149513443	149513571	HI_SCORE	0.789748371	-
chr5	150564982	150565102	HI_SCORE	0.146139458	-
chr5	150565007	150565102	HI_SCORE	0.146139458	-
chr5	150646291	150646460	HI_SCORE	-1	+
chr5	154238198	154238376	HI_SCORE	0.747748911	+
chr5	156936308	156936475	HI_SCORE	0.681530118	-
chr5	162866262	162866352	HI_SCORE	0.798489273	+
chr5	169015397	169015494	HI_SCORE	0.245631486	+
chr5	170598209	170598290	HI_SCORE	-1	+
chr5	170632527	170632616	HI_SCORE	-1	+
chr5	173036240	173036437	HI_SCORE	0.264031261	-
chr5	174940465	174940593	HI_SCORE	-1	+
chr5	175600508	175600566	HI_SCORE	-1	-
chr5	175915951	175916028	HI_SCORE	-1	+
chr5	175956731	175956819	HI_SCORE	0.529801667	-
chr5	176520138	176520178	HI_SCORE	0.747131348	+
chr5	176520138	176520332	HI_SCORE	0.747131348	+
chr5	176729397	176729497	HI_SCORE	0.439287335	-
chr5	177677061	177677106	HI_SCORE	0.206986949	-
chr5	178044344	178044435	HI_SCORE	0.638525069	-
chr5	178044344	178045779	HI_SCORE	0.638525069	-
chr5	179043869	179043959	HI_SCORE	0.839585781	-
chr5	179044051	179044111	HI_SCORE	0.839585781	-
chr5	179132679	179132805	HI_SCORE	0.74495703	+
chr5	179264759	179264885	HI_SCORE	0.123297259	-
chr5	179674438	179674510	HI_SCORE	0.75617367	-
chr5	179980385	179980471	HI_SCORE	-1	+
chr5	179991488	179991578	HI_SCORE	-1	+
chr5	180669173	180669345	HI_SCORE	0.831385493	-
chr6	3123890	3123994	HI_SCORE	0.204349279	+
chr6	4060646	4060878	HI_SCORE	0.816371083	+
chr6	4060646	4060920	HI_SCORE	0.816371083	+
chr6	4062446	4062533	HI_SCORE	0.816371083	+
chr6	4062790	4062867	HI_SCORE	0.816371083	+
chr6	4063307	4063353	HI_SCORE	0.816371083	+
chr6	4117541	4117685	HI_SCORE	0.186852723	-
chr6	4996455	4996654	HI_SCORE	0.318680406	-
chr6	7211036	7211181	HI_SCORE	0.782960892	+
chr6	10704739	10704885	HI_SCORE	0.801950037	+
chr6	10898243	10898348	HI_SCORE	0.280190766	+
chr6	10903107	10903196	HI_SCORE	0.280190766	+
chr6	10924728	10924874	HI_SCORE	0.280190766	+
chr6	13634662	13634784	HI_SCORE	0.824708164	-
chr6	18217963	18218111	HI_SCORE	0.601077437	+
chr6	18225841	18225961	HI_SCORE	0.757881999	-
chr6	18258587	18258636	HI_SCORE	0.757881999	-
chr6	20482992	20483151	HI_SCORE	0.824708164	+
chr6	25510734	25510834	HI_SCORE	-1	+
chr6	26368410	26368495	HI_SCORE	0.186891869	+
chr6	27222471	27222651	HI_SCORE	0.358105838	+
chr6	28116093	28116602	HI_SCORE	0.273637354	+
chr6	29589528	29589594	HI_SCORE	0.630912066	-
chr6	29705742	29706213	HI_SCORE	-1	-
chr6	29705742	29706213	HI_SCORE	-1	-
chr6	30886603	30886692	HI_SCORE	0.519549906	+
chr6	30887865	30887993	HI_SCORE	0.519549906	+
chr6	30887871	30887993	HI_SCORE	0.519549906	+
chr6	31110739	31110869	HI_SCORE	0.478097498	-
chr6	31110739	31110911	HI_SCORE	0.478097498	-
chr6	31708230	31708390	HI_SCORE	0.403025925	+
chr6	31710884	31710947	HI_SCORE	0.403025925	+
chr6	31713013	31713096	HI_SCORE	0.403025925	+
chr6	31729526	31729642	HI_SCORE	0.403025925	+
chr6	31729594	31729642	HI_SCORE	0.403025925	+
chr6	31730196	31730347	HI_SCORE	0.403025925	+
chr6	31730196	31730945	HI_SCORE	-1	+
chr6	31828964	31829227	HI_SCORE	0.272162974	-
chr6	31935732	31935859	HI_SCORE	0.591339469	+
chr6	31946679	31946787	HI_SCORE	0.403025925	+
chr6	32011783	32011906	HI_SCORE	0.617971122	-
chr6	32132355	32132434	HI_SCORE	-1	+
chr6	32819885	32820016	HI_SCORE	-1	-
chr6	33169018	33169165	HI_SCORE	0.373788834	+
chr6	33235458	33235516	HI_SCORE	0.627284646	-
chr6	33237520	33237596	HI_SCORE	0.627284646	-
chr6	33382731	33382921	HI_SCORE	-1	+
chr6	33415619	33415710	HI_SCORE	-1	+
chr6	33415619	33415710	HI_SCORE	-1	+
chr6	33638101	33638353	HI_SCORE	0.603037536	+
chr6	33638447	33638592	HI_SCORE	0.603037536	+
chr6	33658693	33658886	HI_SCORE	0.603037536	+
chr6	35261527	35261692	HI_SCORE	-1	+
chr6	35838057	35838271	HI_SCORE	0.64767915	-
chr6	35854500	35854588	HI_SCORE	0.64767915	-
chr6	36044313	36044385	HI_SCORE	0.831385493	+
chr6	36104655	36104727	HI_SCORE	-1	+
chr6	36106141	36106221	HI_SCORE	-1	+
chr6	37250657	37250728	HI_SCORE	0.52679503	+
chr6	37443096	37443188	HI_SCORE	-1	+
chr6	39512330	39512469	HI_SCORE	0.215832233	-
chr6	41048549	41048636	HI_SCORE	0.703963399	+
chr6	41106346	41107075	HI_SCORE	-1	+
chr6	42330734	42330817	HI_SCORE	0.6703161	-
chr6	42584977	42585076	HI_SCORE	0.696435869	+
chr6	42848598	42848704	HI_SCORE	0.756383896	+
chr6	42930809	42930952	HI_SCORE	0.644251704	+
chr6	42934262	42934395	HI_SCORE	0.476971358	-
chr6	43034733	43034821	HI_SCORE	0.384959877	+
chr6	43109668	43109779	HI_SCORE	0.638582647	+
chr6	43156260	43156453	HI_SCORE	0.607809544	+
chr6	43163806	43164003	HI_SCORE	0.607809544	+
chr6	43170846	43170942	HI_SCORE	0.607809544	+
chr6	43190268	43190379	HI_SCORE	0.607809544	+
chr6	43324863	43325503	HI_SCORE	-1	-
chr6	43466715	43466838	HI_SCORE	0.285455585	+
chr6	43498425	43498562	HI_SCORE	0.824708164	-
chr6	44216366	44216513	HI_SCORE	0.802043378	+
chr6	44217784	44217891	HI_SCORE	0.802043378	+
chr6	46623579	46623767	HI_SCORE	0.605333805	+
chr6	46623579	46623771	HI_SCORE	0.605333805	+
chr6	47541799	47541987	HI_SCORE	0.708272398	+
chr6	52850248	52850381	HI_SCORE	0.218273506	-
chr6	52880880	52881048	HI_SCORE	0.75617367	-
chr6	52938278	52938436	HI_SCORE	0.786468923	+
chr6	56463273	56463507	HI_SCORE	0.705665529	-
chr6	69347282	69347454	HI_SCORE	0.653748095	+
chr6	70048807	70048906	HI_SCORE	0.653748095	+
chr6	70646676	70646802	HI_SCORE	0.367685169	+
chr6	71464682	71464768	HI_SCORE	0.593909562	+
chr6	74190015	74190090	HI_SCORE	0.38356629	+
chr6	75852963	75853104	HI_SCORE	-1	-
chr6	75968495	75968702	HI_SCORE	0.638582647	-
chr6	76386745	76386972	HI_SCORE	0.703963399	+
chr6	76604947	76604977	HI_SCORE	0.698162794	+
chr6	76621388	76621415	HI_SCORE	0.698162794	+
chr6	80722995	80723083	HI_SCORE	0.654773176	+
chr6	83732197	83732280	HI_SCORE	0.437667578	-
chr6	83878960	83879042	HI_SCORE	0.544160545	-
chr6	83880023	83880197	HI_SCORE	0.544160545	-
chr6	84300929	84301013	HI_SCORE	0.824708164	-
chr6	84304092	84304200	HI_SCORE	0.824708164	-
chr6	86223517	86223613	HI_SCORE	0.536140978	-
chr6	86248555	86248582	HI_SCORE	0.536140978	-
chr6	88170739	88170883	HI_SCORE	0.198080674	+
chr6	88218137	88218184	HI_SCORE	0.591455102	+
chr6	88229300	88229425	HI_SCORE	0.475502193	-
chr6	88279234	88279308	HI_SCORE	0.475502193	-
chr6	88375471	88375551	HI_SCORE	0.705665529	+
chr6	90338830	90338942	HI_SCORE	0.71511656	+
chr6	90366418	90366520	HI_SCORE	0.549691439	-
chr6	90374205	90374347	HI_SCORE	0.549691439	-
chr6	90463801	90463949	HI_SCORE	0.549691439	-
chr6	99853906	99854044	HI_SCORE	0.69566071	-
chr6	99857048	99857220	HI_SCORE	0.69566071	-
chr6	109450506	109450695	HI_SCORE	0.123297259	+
chr6	109673989	109674117	HI_SCORE	-1	+
chr6	109769077	109769166	HI_SCORE	0.463452131	-
chr6	109884799	109884915	HI_SCORE	0.195026666	-
chr6	110059527	110059656	HI_SCORE	0.392589241	+
chr6	110426609	110426782	HI_SCORE	0.824708164	-
chr6	110643976	110644075	HI_SCORE	0.302021682	-
chr6	112476052	112476149	HI_SCORE	0.492040008	-
chr6	112510311	112510407	HI_SCORE	0.492040008	-
chr6	114313056	114313182	HI_SCORE	-1	+
chr6	116720360	116720829	HI_SCORE	0.554481149	+
chr6	116950729	116950865	HI_SCORE	0.200292945	+
chr6	117846524	117846597	HI_SCORE	-1	+
chr6	119149089	119149293	HI_SCORE	0.671574891	-
chr6	125403594	125403709	HI_SCORE	0.505607247	+
chr6	129826344	129826500	HI_SCORE	0.679628551	+
chr6	130387497	130387633	HI_SCORE	0.581344306	+
chr6	131481198	131481338	HI_SCORE	0.146139458	+
chr6	131913527	131914311	HI_SCORE	0.693768978	-
chr6	131915238	131915475	HI_SCORE	0.693768978	-
chr6	132007015	132007047	HI_SCORE	-1	+
chr6	132201019	132201174	HI_SCORE	-1	+
chr6	135515493	135515589	HI_SCORE	0.75617367	+
chr6	137193335	137193391	HI_SCORE	-1	+
chr6	138582663	138582776	HI_SCORE	0.645917118	+
chr6	139109502	139109525	HI_SCORE	0.161431462	+
chr6	142704896	142704980	HI_SCORE	0.490848213	+
chr6	143754967	143755118	HI_SCORE	0.213315144	-
chr6	144181562	144181690	HI_SCORE	0.610034525	+
chr6	144794855	144794969	HI_SCORE	-1	+
chr6	144803344	144803524	HI_SCORE	-1	+
chr6	145148483	145148522	HI_SCORE	-1	+
chr6	146256042	146256299	HI_SCORE	-1	-
chr6	147527106	147527204	HI_SCORE	0.748812795	+
chr6	147660314	147660374	HI_SCORE	-1	+
chr6	149838489	149838586	HI_SCORE	0.526022315	-
chr6	150123335	150123505	HI_SCORE	0.72829324	+
chr6	152583166	152583323	HI_SCORE	0.393362939	-
chr6	152590289	152590421	HI_SCORE	0.393362939	-
chr6	155129819	155129932	HI_SCORE	0.591455102	+
chr6	155136849	155136950	HI_SCORE	0.591455102	+
chr6	158053865	158053914	HI_SCORE	0.764511526	+
chr6	158483086	158483196	HI_SCORE	0.667611182	+
chr6	159046734	159046786	HI_SCORE	0.43630448	+
chr6	159049439	159049522	HI_SCORE	0.43630448	+
chr6	159050761	159050851	HI_SCORE	0.43630448	+
chr6	159403516	159403720	HI_SCORE	0.280968875	-
chr6	159621544	159621613	HI_SCORE	0.27013588	+
chr6	161514804	161514871	HI_SCORE	0.703963399	+
chr6	161514804	161514883	HI_SCORE	0.703963399	+
chr6	170034523	170034621	HI_SCORE	0.123297259	-
chr6	170156433	170156535	HI_SCORE	0.18047899	+
chr6	170667313	170667406	HI_SCORE	0.242509574	+
chr7	1474736	1474783	HI_SCORE	0.146139458	-
chr7	2282559	2282610	HI_SCORE	0.176564395	+
chr7	2282559	2282683	HI_SCORE	0.176564395	+
chr7	5111992	5112128	HI_SCORE	0.209607884	+
chr7	5232748	5232802	HI_SCORE	0.638582647	+
chr7	5232748	5232802	HI_SCORE	0.638582647	+
chr7	5391449	5391725	HI_SCORE	0.550060093	-
chr7	6086622	6086722	HI_SCORE	0.594703972	-
chr7	6541411	6541530	HI_SCORE	0.317846656	-
chr7	6773029	6773158	HI_SCORE	-1	+
chr7	6844568	6844686	HI_SCORE	-1	-
chr7	7612066	7613400	HI_SCORE	0.426189721	+
chr7	7613728	7613827	HI_SCORE	0.426189721	+
chr7	7628128	7628194	HI_SCORE	0.426189721	+
chr7	12270687	12270741	HI_SCORE	0.519672751	+
chr7	12414635	12414853	HI_SCORE	-1	-
chr7	16815835	16816003	HI_SCORE	0.699412525	+
chr7	17915102	17915204	HI_SCORE	0.575333595	-
chr7	18629958	18630109	HI_SCORE	0.602500796	+
chr7	18629967	18630109	HI_SCORE	0.602500796	+
chr7	18631138	18631259	HI_SCORE	0.602500796	+
chr7	21611423	21611591	HI_SCORE	-1	+
chr7	21628825	21629021	HI_SCORE	-1	+
chr7	21744051	21744246	HI_SCORE	-1	+
chr7	21840754	21840893	HI_SCORE	-1	+
chr7	21934501	21934617	HI_SCORE	-1	+
chr7	22206687	22206766	HI_SCORE	0.819463432	-
chr7	23383336	23383472	HI_SCORE	0.703416526	-
chr7	23724117	23724291	HI_SCORE	0.215832233	+
chr7	26766500	26766625	HI_SCORE	0.774626613	-
chr7	30608448	30608605	HI_SCORE	-1	-
chr7	30608448	30608605	HI_SCORE	-1	-
chr7	30661008	30661116	HI_SCORE	0.649968982	+
chr7	30661932	30662078	HI_SCORE	0.649968982	+
chr7	31139740	31139824	HI_SCORE	0.650067151	+
chr7	31139743	31139824	HI_SCORE	0.650067151	+
chr7	32528860	32528956	HI_SCORE	0.718702614	-
chr7	33390830	33390935	HI_SCORE	-1	+
chr7	36447342	36447565	HI_SCORE	0.492040008	+
chr7	38812121	38812237	HI_SCORE	0.488307536	-
chr7	40314111	40314255	HI_SCORE	0.195843071	+
chr7	42974553	42974735	HI_SCORE	0.123297259	+
chr7	43827502	43827624	HI_SCORE	0.735656083	+
chr7	43927388	43927410	HI_SCORE	0.443258375	-
chr7	44687255	44687358	HI_SCORE	0.662739813	+
chr7	45956811	45957038	HI_SCORE	0.79961127	-
chr7	47869022	47869199	HI_SCORE	0.575787306	-
chr7	48094191	48094203	HI_SCORE	0.152543604	+
chr7	48141420	48141579	HI_SCORE	0.349588096	+
chr7	48142893	48143008	HI_SCORE	-1	+
chr7	50459426	50459531	HI_SCORE	-1	+
chr7	50517253	50517421	HI_SCORE	0.250911236	-
chr7	56088765	56088924	HI_SCORE	0.738514006	-
chr7	56142278	56142332	HI_SCORE	0.111908376	+
chr7	64139554	64139714	HI_SCORE	0.111908376	+
chr7	64643351	64643494	HI_SCORE	-1	+
chr7	64645767	64645883	HI_SCORE	-1	+
chr7	65154273	65154416	HI_SCORE	-1	+
chr7	65156694	65156810	HI_SCORE	-1	+
chr7	66773563	66773639	HI_SCORE	-1	+
chr7	70239013	70239085	HI_SCORE	0.524506748	+
chr7	73009966	73010090	HI_SCORE	0.703249514	-
chr7	73604576	73604636	HI_SCORE	0.782960892	+
chr7	73787261	73787366	HI_SCORE	0.72829324	+
chr7	74129176	74129236	HI_SCORE	-1	+
chr7	74129179	74129236	HI_SCORE	-1	+
chr7	74133197	74133260	HI_SCORE	-1	+
chr7	74312525	74312628	HI_SCORE	-1	+
chr7	75228501	75228565	HI_SCORE	0.75617367	-
chr7	75511146	75511554	HI_SCORE	-1	+
chr7	75618482	75618542	HI_SCORE	-1	-
chr7	75621756	75621875	HI_SCORE	-1	-
chr7	76648225	76648314	HI_SCORE	-1	+
chr7	76888311	76888385	HI_SCORE	-1	+
chr7	77567026	77567155	HI_SCORE	0.476227701	+
chr7	81589035	81589145	HI_SCORE	0.752856195	-
chr7	81612629	81612650	HI_SCORE	0.752856195	-
chr7	86998691	86998800	HI_SCORE	0.219123349	+
chr7	87006664	87006766	HI_SCORE	0.219123349	+
chr7	87323223	87323274	HI_SCORE	0.414402038	+
chr7	87507367	87507448	HI_SCORE	0.745610356	+
chr7	87530078	87530193	HI_SCORE	0.745610356	+
chr7	87808249	87808357	HI_SCORE	0.792615056	+
chr7	87840196	87840240	HI_SCORE	0.622075975	-
chr7	89887411	89887477	HI_SCORE	0.461525708	+
chr7	89891260	89891370	HI_SCORE	0.461525708	+
chr7	91621471	91621525	HI_SCORE	0.551172018	+
chr7	91699343	91699496	HI_SCORE	0.551172018	+
chr7	91736606	91736736	HI_SCORE	0.551172018	+
chr7	91864121	91864237	HI_SCORE	0.792615056	-
chr7	92119027	92119225	HI_SCORE	0.54177779	-
chr7	92120585	92120816	HI_SCORE	0.54177779	-
chr7	92140257	92140361	HI_SCORE	0.54177779	-
chr7	92887470	92887588	HI_SCORE	0.61401242	+
chr7	92952922	92953044	HI_SCORE	-1	+
chr7	94913329	94913642	HI_SCORE	-1	+
chr7	95039212	95039413	HI_SCORE	0.247530133	-
chr7	95457368	95457428	HI_SCORE	0.747131348	+
chr7	95614126	95614289	HI_SCORE	0.747131348	+
chr7	97363559	97363604	HI_SCORE	0.710991085	+
chr7	97873882	97874005	HI_SCORE	0.492040008	-
chr7	98548498	98548627	HI_SCORE	-1	+
chr7	98580886	98581115	HI_SCORE	-1	+
chr7	99217183	99217616	HI_SCORE	0.303854674	+
chr7	99707822	99707897	HI_SCORE	0.715312243	-
chr7	99786075	99786152	HI_SCORE	0.68339467	+
chr7	99799794	99799963	HI_SCORE	0.68339467	+
chr7	99947353	99947510	HI_SCORE	0.111908376	+
chr7	100187796	100187980	HI_SCORE	0.384959877	+
chr7	100247660	100247758	HI_SCORE	0.836875796	-
chr7	100452241	100452376	HI_SCORE	0.462784708	+
chr7	100456456	100456564	HI_SCORE	0.462784708	+
chr7	101870646	101870949	HI_SCORE	0.792072892	+
chr7	102392138	102392248	HI_SCORE	-1	+
chr7	102412855	102412897	HI_SCORE	-1	+
chr7	102953393	102953548	HI_SCORE	0.465020806	-
chr7	104747808	104748372	HI_SCORE	0.612815022	+
chr7	104807823	104807911	HI_SCORE	-1	-
chr7	105187630	105187780	HI_SCORE	0.636561334	+
chr7	105655556	105655659	HI_SCORE	-1	+
chr7	105658291	105658518	HI_SCORE	-1	+
chr7	107214148	107214266	HI_SCORE	-1	+
chr7	111400236	111400378	HI_SCORE	0.652402878	-
chr7	111634189	111634286	HI_SCORE	-1	-
chr7	114210861	114210936	HI_SCORE	0.792615056	+
chr7	116397691	116397828	HI_SCORE	-1	+
chr7	116774177	116774246	HI_SCORE	0.727348566	+
chr7	116849840	116849976	HI_SCORE	0.727348566	+
chr7	122026348	122026363	HI_SCORE	0.544160545	-
chr7	127957711	127957786	HI_SCORE	0.69186002	-
chr7	128034942	128035087	HI_SCORE	0.589421332	-
chr7	128441239	128441527	HI_SCORE	-1	+
chr7	128505173	128505257	HI_SCORE	0.321840465	+
chr7	129093067	129093188	HI_SCORE	0.68062824	+
chr7	129357058	129357216	HI_SCORE	0.816371083	+
chr7	129680790	129680941	HI_SCORE	0.673698902	-
chr7	129688872	129688984	HI_SCORE	0.673698902	-
chr7	129736760	129736847	HI_SCORE	0.782960892	+
chr7	129832461	129832663	HI_SCORE	0.426189721	-
chr7	130041721	130041789	HI_SCORE	0.288511723	-
chr7	131082025	131082135	HI_SCORE	0.852899194	+
chr7	133981142	133981218	HI_SCORE	0.389227211	-
chr7	134620438	134620516	HI_SCORE	0.594074547	+
chr7	134678243	134678429	HI_SCORE	-1	+
chr7	134717594	134717733	HI_SCORE	-1	+
chr7	134891871	134891954	HI_SCORE	0.540453374	-
chr7	134893542	134893750	HI_SCORE	0.540453374	-
chr7	135329642	135329766	HI_SCORE	0.636561334	+
chr7	135390875	135391048	HI_SCORE	-1	-
chr7	138262164	138262333	HI_SCORE	0.715265274	+
chr7	138966750	138966801	HI_SCORE	-1	+
chr7	139030246	139030367	HI_SCORE	0.185113311	+
chr7	140453986	140454033	HI_SCORE	0.843373597	-
chr7	142559774	142559891	HI_SCORE	0.510440767	+
chr7	142640362	142640430	HI_SCORE	0.123297259	-
chr7	142989392	142989474	HI_SCORE	0.735656083	+
chr7	148427053	148427354	HI_SCORE	0.824708164	+
chr7	148489817	148489910	HI_SCORE	0.824708164	+
chr7	148512597	148512638	HI_SCORE	0.824708164	-
chr7	149416623	149416763	HI_SCORE	0.123297259	+
chr7	149522888	149523027	HI_SCORE	-1	+
chr7	150066759	150066957	HI_SCORE	0.571837127	+
chr7	150747567	150747695	HI_SCORE	0.298707992	+
chr7	150748258	150748406	HI_SCORE	0.298707992	+
chr7	150752113	150752183	HI_SCORE	0.831385493	-
chr7	151071182	151071329	HI_SCORE	0.567199349	+
chr7	151900018	151900149	HI_SCORE	-1	-
chr7	154760112	154760836	HI_SCORE	0.824708164	-
chr7	154785435	154785479	HI_SCORE	0.824708164	-
chr7	155093275	155093400	HI_SCORE	0.671314299	+
chr7	156518457	156518531	HI_SCORE	-1	-
chr7	157009560	157009665	HI_SCORE	0.816371083	+
chr7	158486000	158486189	HI_SCORE	-1	-
chr7	158695066	158695286	HI_SCORE	0.27013588	+
chr7	158726819	158726919	HI_SCORE	0.27013588	+
chr8	417719	417746	HI_SCORE	-1	+
chr8	1851446	1851617	HI_SCORE	0.539853334	+
chr8	2089063	2089100	HI_SCORE	0.250911236	+
chr8	8873831	8873915	HI_SCORE	0.196595117	+
chr8	11219143	11219316	HI_SCORE	-1	+
chr8	15588174	15588238	HI_SCORE	-1	+
chr8	15615299	15615364	HI_SCORE	-1	+
chr8	16955966	16956062	HI_SCORE	0.291101545	+
chr8	17067896	17067989	HI_SCORE	0.288511723	+
chr8	17812978	17813162	HI_SCORE	-1	+
chr8	17838099	17838264	HI_SCORE	-1	+
chr8	17849050	17849185	HI_SCORE	-1	+
chr8	17849050	17849209	HI_SCORE	-1	+
chr8	18068701	18068851	HI_SCORE	0.111908376	+
chr8	19701586	19701749	HI_SCORE	0.735656083	+
chr8	21846513	21846594	HI_SCORE	0.661956608	+
chr8	21851873	21851962	HI_SCORE	0.661956608	+
chr8	22012072	22012144	HI_SCORE	0.334472895	-
chr8	22012904	22012976	HI_SCORE	0.334472895	-
chr8	23115842	23115962	HI_SCORE	0.824708164	+
chr8	25181363	25181467	HI_SCORE	-1	+
chr8	25181367	25181467	HI_SCORE	-1	+
chr8	25226086	25226203	HI_SCORE	-1	+
chr8	25246606	25246748	HI_SCORE	-1	+
chr8	25360888	25361060	HI_SCORE	0.233205885	+
chr8	27288392	27288533	HI_SCORE	0.693781972	+
chr8	30034641	30034730	HI_SCORE	0.491775483	+
chr8	30612181	30612304	HI_SCORE	-1	+
chr8	30925773	30925843	HI_SCORE	0.683796763	+
chr8	30933688	30933803	HI_SCORE	0.683796763	+
chr8	30999196	30999291	HI_SCORE	0.683796763	+
chr8	37607912	37608004	HI_SCORE	-1	+
chr8	38124784	38124909	HI_SCORE	0.187376842	-
chr8	38126399	38126508	HI_SCORE	0.187376842	-
chr8	38251615	38251759	HI_SCORE	-1	+
chr8	38251700	38251759	HI_SCORE	-1	+
chr8	38947565	38947707	HI_SCORE	-1	+
chr8	39022282	39022354	HI_SCORE	-1	+
chr8	41363429	41363531	HI_SCORE	0.653748095	+
chr8	41543669	41543801	HI_SCORE	0.824708164	-
chr8	42176069	42176193	HI_SCORE	0.764716923	+
chr8	42932358	42932507	HI_SCORE	-1	+
chr8	48192449	48192568	HI_SCORE	0.123297259	+
chr8	48641494	48641609	HI_SCORE	0.123297259	+
chr8	48772171	48772320	HI_SCORE	0.758203566	-
chr8	48826460	48826624	HI_SCORE	0.758203566	-
chr8	53570557	53570684	HI_SCORE	0.852899194	-
chr8	54899528	54899585	HI_SCORE	0.640821278	-
chr8	56723439	56723656	HI_SCORE	0.53729254	+
chr8	56985675	56985831	HI_SCORE	0.824708164	-
chr8	57125320	57125448	HI_SCORE	0.199765652	+
chr8	59518485	59518594	HI_SCORE	0.705665529	-
chr8	67355032	67355079	HI_SCORE	0.237181425	+
chr8	67507817	67507992	HI_SCORE	0.595059097	-
chr8	67563692	67563779	HI_SCORE	0.765388608	-
chr8	67589876	67590189	HI_SCORE	0.146139458	+
chr8	67752237	67752350	HI_SCORE	0.322283506	+
chr8	67974088	67974259	HI_SCORE	-1	-
chr8	68024206	68024300	HI_SCORE	-1	+
chr8	68204081	68204358	HI_SCORE	-1	-
chr8	68931783	68931906	HI_SCORE	0.705665529	+
chr8	73942570	73942630	HI_SCORE	0.743216276	+
chr8	74890990	74891096	HI_SCORE	0.123297259	+
chr8	75263508	75263556	HI_SCORE	0.462186575	+
chr8	75615840	75615917	HI_SCORE	-1	+
chr8	75932104	75932148	HI_SCORE	0.539853334	+
chr8	86115328	86115490	HI_SCORE	0.770241976	+
chr8	94717136	94717238	HI_SCORE	0.349588096	+
chr8	94809361	94809461	HI_SCORE	-1	+
chr8	95507087	95507184	HI_SCORE	0.575333595	-
chr8	95848751	95848859	HI_SCORE	-1	+
chr8	95877733	95877918	HI_SCORE	-1	+
chr8	95886779	95886830	HI_SCORE	-1	+
chr8	95888448	95888513	HI_SCORE	-1	+
chr8	96044222	96044322	HI_SCORE	0.22862041	+
chr8	96044222	96044322	HI_SCORE	0.22862041	+
chr8	97243606	97243743	HI_SCORE	0.602543592	-
chr8	99045788	99045887	HI_SCORE	0.331410021	+
chr8	100519997	100520139	HI_SCORE	-1	+
chr8	101164051	101164144	HI_SCORE	0.627972543	+
chr8	101206339	101206496	HI_SCORE	0.217428267	+
chr8	101730410	101730508	HI_SCORE	-1	-
chr8	107704955	107705105	HI_SCORE	0.492040008	+
chr8	120801831	120801986	HI_SCORE	0.73783356	-
chr8	121209029	121209185	HI_SCORE	0.602114379	+
chr8	121473400	121473495	HI_SCORE	-1	+
chr8	124037225	124037290	HI_SCORE	0.625198483	-
chr8	124360426	124360513	HI_SCORE	0.764716923	-
chr8	125568472	125568595	HI_SCORE	0.724559009	-
chr8	125568472	125568646	HI_SCORE	0.724559009	-
chr8	129111615	129111819	HI_SCORE	-1	+
chr8	133622407	133622507	HI_SCORE	0.187376842	-
chr8	133816063	133816277	HI_SCORE	0.661956608	+
chr8	133856400	133856563	HI_SCORE	-1	+
chr8	136560996	136561143	HI_SCORE	0.875350475	+
chr8	140922390	140922544	HI_SCORE	0.526022315	-
chr8	142151301	142151423	HI_SCORE	-1	+
chr8	142222302	142222655	HI_SCORE	0.509579599	-
chr8	142222302	142222655	HI_SCORE	0.509579599	-
chr8	143603325	143603476	HI_SCORE	0.850708902	+
chr8	144695693	144695773	HI_SCORE	0.322202206	-
chr8	144696793	144696867	HI_SCORE	-1	-
chr8	144902835	144902886	HI_SCORE	0.774626613	-
chr8	144921485	144921580	HI_SCORE	0.233598709	-
chr8	145138291	145138403	HI_SCORE	0.335331529	+
chr8	145139624	145139778	HI_SCORE	-1	+
chr8	145139945	145140041	HI_SCORE	-1	+
chr8	145150735	145150932	HI_SCORE	0.704433322	+
chr8	145215872	145215992	HI_SCORE	0.569524527	+
chr8	145298765	145298845	HI_SCORE	0.569524527	+
chr8	145315088	145315277	HI_SCORE	-1	+
chr8	145579959	145580191	HI_SCORE	0.39388299	-
chr8	145620479	145620570	HI_SCORE	-1	-
chr8	145689842	145689995	HI_SCORE	-1	-
chr8	146017157	146017299	HI_SCORE	-1	-
chr8	146029025	146029152	HI_SCORE	0.146139458	+
chr8	146054862	146054989	HI_SCORE	0.174001515	+
chr9	17718	17855	HI_SCORE	-1	-
chr9	2086828	2086897	HI_SCORE	0.703963399	+
chr9	2539398	2539552	HI_SCORE	-1	-
chr9	2646333	2646552	HI_SCORE	0.747131348	+
chr9	2646398	2646552	HI_SCORE	0.747131348	+
chr9	2651414	2651498	HI_SCORE	0.747131348	+
chr9	4125733	4125941	HI_SCORE	0.490848213	-
chr9	4834140	4834265	HI_SCORE	0.630757093	+
chr9	6475390	6475500	HI_SCORE	0.824708164	+
chr9	8500753	8501059	HI_SCORE	0.748882174	-
chr9	20740234	20740339	HI_SCORE	0.492040008	+
chr9	32987757	32987840	HI_SCORE	0.571521223	-
chr9	32988076	32988122	HI_SCORE	0.571521223	-
chr9	32988076	32988127	HI_SCORE	0.571521223	-
chr9	33364705	33364772	HI_SCORE	0.636561334	+
chr9	33464034	33464159	HI_SCORE	0.638608038	-
chr9	33468027	33468143	HI_SCORE	0.638608038	-
chr9	34614038	34614098	HI_SCORE	0.332490146	-
chr9	34614038	34614098	HI_SCORE	0.332490146	-
chr9	35092539	35092764	HI_SCORE	0.426189721	-
chr9	35399645	35399726	HI_SCORE	0.426918894	+
chr9	35685643	35685777	HI_SCORE	0.460200697	-
chr9	35707727	35707889	HI_SCORE	0.801729143	-
chr9	35809152	35809244	HI_SCORE	0.707748532	+
chr9	36210621	36210657	HI_SCORE	0.774626613	+
chr9	36583623	36583709	HI_SCORE	0.658452094	+
chr9	36594624	36594768	HI_SCORE	0.658452094	+
chr9	37495165	37495273	HI_SCORE	0.658452094	+
chr9	37763625	37763750	HI_SCORE	0.196595117	+
chr9	70457086	70457143	HI_SCORE	0.186891869	-
chr9	71534394	71534478	HI_SCORE	0.746229529	+
chr9	74332863	74332995	HI_SCORE	0.539853334	-
chr9	80880774	80880822	HI_SCORE	0.144167379	+
chr9	84228336	84228436	HI_SCORE	0.824394882	-
chr9	86495211	86495409	HI_SCORE	0.427630723	-
chr9	86586187	86586271	HI_SCORE	0.756383896	-
chr9	88430793	88431178	HI_SCORE	-1	+
chr9	88952333	88952453	HI_SCORE	0.653748095	-
chr9	88954950	88955020	HI_SCORE	0.653748095	-
chr9	90342508	90342617	HI_SCORE	0.432222635	+
chr9	91656940	91657099	HI_SCORE	0.703986406	-
chr9	91953372	91953495	HI_SCORE	0.145488262	+
chr9	93629412	93629481	HI_SCORE	0.786468923	+
chr9	93629412	93629481	HI_SCORE	0.786468923	+
chr9	94488822	94489025	HI_SCORE	0.75617367	-
chr9	96062332	96062431	HI_SCORE	-1	+
chr9	96069058	96069103	HI_SCORE	-1	+
chr9	98729740	98729907	HI_SCORE	0.379004091	+
chr9	100090301	100090428	HI_SCORE	-1	+
chr9	100109595	100109771	HI_SCORE	-1	+
chr9	100109595	100109771	HI_SCORE	-1	+
chr9	100111392	100111573	HI_SCORE	-1	+
chr9	100112690	100112837	HI_SCORE	-1	+
chr9	100240720	100240855	HI_SCORE	0.415125638	+
chr9	100416079	100416190	HI_SCORE	0.824708164	+
chr9	100449377	100449543	HI_SCORE	0.451892167	-
chr9	111853201	111853435	HI_SCORE	0.575333595	-
chr9	112015720	112015830	HI_SCORE	0.462691694	-
chr9	113228144	113228306	HI_SCORE	0.604412496	-
chr9	115092720	115092754	HI_SCORE	0.591455102	-
chr9	116041224	116041411	HI_SCORE	0.782960892	+
chr9	117014872	117014926	HI_SCORE	0.417458832	+
chr9	117188490	117188693	HI_SCORE	0.622107685	-
chr9	123169289	123169524	HI_SCORE	0.481238008	-
chr9	123334254	123334319	HI_SCORE	0.481238008	-
chr9	123624195	123624283	HI_SCORE	0.685321391	-
chr9	123779639	123779789	HI_SCORE	0.419828743	-
chr9	123880623	123880818	HI_SCORE	0.336265981	+
chr9	123935952	123936015	HI_SCORE	-1	+
chr9	125758817	125758884	HI_SCORE	0.685321391	+
chr9	127631483	127631718	HI_SCORE	0.644865394	+
chr9	128109097	128109220	HI_SCORE	-1	+
chr9	128347833	128348006	HI_SCORE	0.824708164	-
chr9	129458117	129458282	HI_SCORE	0.836621523	+
chr9	130098406	130098515	HI_SCORE	-1	+
chr9	130111202	130111314	HI_SCORE	-1	+
chr9	130116124	130116223	HI_SCORE	-1	+
chr9	130985071	130985139	HI_SCORE	0.863744438	+
chr9	131182758	131185257	HI_SCORE	0.465840608	+
chr9	131185146	131185257	HI_SCORE	0.465840608	+
chr9	131246979	131247165	HI_SCORE	-1	+
chr9	131254979	131255048	HI_SCORE	-1	+
chr9	131339101	131339235	HI_SCORE	0.736296356	+
chr9	131344972	131345128	HI_SCORE	0.736296356	+
chr9	131371929	131371944	HI_SCORE	0.736296356	+
chr9	131390203	131390221	HI_SCORE	0.736296356	+
chr9	131830476	131830611	HI_SCORE	-1	+
chr9	131890242	131890347	HI_SCORE	0.794491291	+
chr9	133574715	133574781	HI_SCORE	0.67593658	+
chr9	134064439	134064518	HI_SCORE	0.717867672	+
chr9	134107670	134107695	HI_SCORE	0.717867672	+
chr9	134369791	134369873	HI_SCORE	0.75617367	+
chr9	135941916	135942047	HI_SCORE	0.271480918	+
chr9	135981318	135981403	HI_SCORE	0.695429444	-
chr9	136303365	136303486	HI_SCORE	0.332020491	+
chr9	136307519	136307655	HI_SCORE	0.332020491	+
chr9	136307734	136307864	HI_SCORE	0.332020491	+
chr9	136320406	136320725	HI_SCORE	0.332020491	+
chr9	137622081	137622321	HI_SCORE	0.852899194	+
chr9	139310742	139310843	HI_SCORE	0.475502193	+
chr9	139753170	139753305	HI_SCORE	0.146139458	+
chr9	139794873	139794972	HI_SCORE	0.824708164	+
chr9	139974453	139974594	HI_SCORE	0.250911236	+
chr9	140079364	140079539	HI_SCORE	-1	-
chr9	140083517	140083717	HI_SCORE	0.513523757	+
chr9	140110518	140110640	HI_SCORE	0.331410021	+
chr9	140110545	140110618	HI_SCORE	0.331410021	+
chr9	140901218	140901336	HI_SCORE	0.7055493	+
chr10	285377	285465	HI_SCORE	-1	+
chr10	409136	409251	HI_SCORE	0.563471615	-
chr10	3190359	3190483	HI_SCORE	-1	-
chr10	5751492	5751626	HI_SCORE	0.233205885	+
chr10	5925931	5926040	HI_SCORE	0.196595117	-
chr10	5937018	5937150	HI_SCORE	0.639467537	+
chr10	5944982	5945138	HI_SCORE	0.639467537	+
chr10	13541777	13542080	HI_SCORE	-1	-
chr10	14884132	14884845	HI_SCORE	0.591455102	+
chr10	15120921	15121039	HI_SCORE	0.312912196	-
chr10	15120921	15121039	HI_SCORE	0.312912196	-
chr10	16989233	16989366	HI_SCORE	0.424675107	-
chr10	18803164	18803298	HI_SCORE	0.602114379	+
chr10	21106528	21106621	HI_SCORE	0.169639766	-
chr10	21112136	21112229	HI_SCORE	0.169639766	-
chr10	21115375	21115468	HI_SCORE	0.169639766	-
chr10	22022432	22022521	HI_SCORE	-1	+
chr10	22607033	22607097	HI_SCORE	0.322202206	+
chr10	26315305	26315461	HI_SCORE	0.299066812	+
chr10	26454995	26455107	HI_SCORE	0.299066812	+
chr10	26465629	26465774	HI_SCORE	0.299066812	+
chr10	26491892	26492036	HI_SCORE	0.299066812	+
chr10	27012942	27013052	HI_SCORE	0.52679503	+
chr10	27060003	27060018	HI_SCORE	0.74495703	-
chr10	27318214	27318285	HI_SCORE	-1	-
chr10	28884661	28884970	HI_SCORE	0.672696948	+
chr10	32759991	32760158	HI_SCORE	0.123297259	+
chr10	35360126	35360267	HI_SCORE	0.738502383	-
chr10	35477127	35477316	HI_SCORE	0.824708164	+
chr10	38343302	38343439	HI_SCORE	0.194109589	+
chr10	38384465	38384561	HI_SCORE	-1	+
chr10	43622022	43622170	HI_SCORE	0.806311309	+
chr10	46222864	46222987	HI_SCORE	-1	+
chr10	46254762	46254849	HI_SCORE	-1	+
chr10	46264902	46265066	HI_SCORE	-1	+
chr10	46272720	46272873	HI_SCORE	-1	+
chr10	46280268	46280349	HI_SCORE	-1	+
chr10	46934771	46934887	HI_SCORE	-1	+
chr10	49632130	49632202	HI_SCORE	-1	+
chr10	51049995	51050104	HI_SCORE	-1	-
chr10	51568293	51568390	HI_SCORE	0.27013588	+
chr10	51827864	51827987	HI_SCORE	-1	+
chr10	51885128	51885209	HI_SCORE	-1	+
chr10	62545421	62547988	HI_SCORE	0.72829324	+
chr10	63661917	63662172	HI_SCORE	0.72829324	+
chr10	63964615	63964781	HI_SCORE	0.263579309	-
chr10	70056022	70056121	HI_SCORE	0.176998243	-
chr10	70096955	70098444	HI_SCORE	0.782960892	+
chr10	70098259	70098399	HI_SCORE	0.782960892	+
chr10	70098259	70098444	HI_SCORE	0.782960892	+
chr10	70206052	70206170	HI_SCORE	0.703819871	-
chr10	70516029	70516240	HI_SCORE	-1	+
chr10	70547683	70547804	HI_SCORE	-1	+
chr10	70949022	70949191	HI_SCORE	0.617550611	+
chr10	71634883	71634919	HI_SCORE	0.605333805	+
chr10	71640258	71640309	HI_SCORE	0.605333805	+
chr10	71657230	71657287	HI_SCORE	0.605333805	+
chr10	71658452	71658518	HI_SCORE	0.605333805	+
chr10	71712637	71712724	HI_SCORE	0.605333805	+
chr10	72633107	72633282	HI_SCORE	-1	+
chr10	73442201	73442329	HI_SCORE	-1	+
chr10	73461778	73461968	HI_SCORE	-1	+
chr10	74937603	74937731	HI_SCORE	-1	+
chr10	74994950	74995076	HI_SCORE	-1	+
chr10	74994950	74995076	HI_SCORE	-1	+
chr10	75051397	75051513	HI_SCORE	0.475038409	-
chr10	75059358	75059423	HI_SCORE	0.475038409	-
chr10	75199629	75199659	HI_SCORE	0.794239461	-
chr10	75528764	75528910	HI_SCORE	0.69566071	+
chr10	75558759	75558811	HI_SCORE	0.72829324	+
chr10	75559768	75559928	HI_SCORE	0.72829324	+
chr10	75559768	75559928	HI_SCORE	0.72829324	+
chr10	75559877	75559928	HI_SCORE	0.72829324	+
chr10	75570556	75570661	HI_SCORE	0.432902128	-
chr10	76735156	76735212	HI_SCORE	0.824708164	+
chr10	76735156	76735539	HI_SCORE	0.824708164	+
chr10	76735156	76736088	HI_SCORE	0.824708164	+
chr10	81820545	81820689	HI_SCORE	-1	-
chr10	88820671	88820809	HI_SCORE	0.546018958	-
chr10	91518462	91518639	HI_SCORE	0.458103389	+
chr10	92655636	92655674	HI_SCORE	0.28082481	+
chr10	93024187	93024277	HI_SCORE	-1	+
chr10	93253176	93253265	HI_SCORE	0.684573174	+
chr10	93255970	93256129	HI_SCORE	0.684573174	+
chr10	93718821	93718911	HI_SCORE	0.776805341	+
chr10	93718821	93718911	HI_SCORE	0.776805341	+
chr10	93753450	93753604	HI_SCORE	0.776805341	+
chr10	93756125	93756327	HI_SCORE	0.776805341	+
chr10	93770829	93770907	HI_SCORE	0.776805341	+
chr10	94100429	94100560	HI_SCORE	0.768304646	+
chr10	94393379	94393552	HI_SCORE	0.831385493	+
chr10	95072776	95072967	HI_SCORE	0.492040008	-
chr10	95109564	95109726	HI_SCORE	0.492040008	-
chr10	95457892	95457938	HI_SCORE	0.674636364	-
chr10	96012072	96012255	HI_SCORE	0.698162794	+
chr10	96014649	96014758	HI_SCORE	0.698162794	+
chr10	96014649	96014806	HI_SCORE	0.698162794	+
chr10	96053264	96053396	HI_SCORE	0.698162794	+
chr10	96271339	96271411	HI_SCORE	0.592148542	+
chr10	96336418	96336466	HI_SCORE	-1	+
chr10	96342719	96342816	HI_SCORE	-1	+
chr10	96351985	96352069	HI_SCORE	-1	+
chr10	97681772	97681833	HI_SCORE	-1	+
chr10	99126797	99126889	HI_SCORE	0.577358127	-
chr10	99197456	99197507	HI_SCORE	0.613881767	-
chr10	99212651	99212680	HI_SCORE	0.34254238	+
chr10	99221773	99221876	HI_SCORE	-1	-
chr10	99498233	99498406	HI_SCORE	0.605333805	+
chr10	99915849	99915904	HI_SCORE	0.17343317	+
chr10	100183359	100183425	HI_SCORE	0.288511723	-
chr10	100190327	100190427	HI_SCORE	0.288511723	-
chr10	101510125	101510153	HI_SCORE	-1	+
chr10	101590472	101590608	HI_SCORE	0.167412758	+
chr10	102546699	102546768	HI_SCORE	0.791830122	+
chr10	102689073	102689196	HI_SCORE	0.327572614	+
chr10	102719184	102719253	HI_SCORE	0.327572614	+
chr10	102740578	102740739	HI_SCORE	-1	+
chr10	102740578	102740754	HI_SCORE	-1	+
chr10	102750625	102750767	HI_SCORE	0.774626613	+
chr10	103918949	103919065	HI_SCORE	0.573078573	+
chr10	103918949	103919065	HI_SCORE	0.573078573	+
chr10	104122231	104122421	HI_SCORE	0.611037552	+
chr10	104158141	104158280	HI_SCORE	-1	+
chr10	104172137	104172332	HI_SCORE	0.670882761	-
chr10	104632853	104632990	HI_SCORE	0.300877631	+
chr10	105178196	105178391	HI_SCORE	0.636561334	+
chr10	105179294	105179465	HI_SCORE	0.636561334	+
chr10	105201582	105201732	HI_SCORE	0.636561334	+
chr10	105201969	105202217	HI_SCORE	0.636561334	+
chr10	105902038	105902151	HI_SCORE	0.266339898	-
chr10	105903183	105903397	HI_SCORE	0.266339898	-
chr10	105921718	105921799	HI_SCORE	0.266339898	-
chr10	105927378	105927495	HI_SCORE	0.266339898	-
chr10	105942123	105942271	HI_SCORE	0.266339898	-
chr10	105965720	105965788	HI_SCORE	0.266339898	-
chr10	105965720	105965788	HI_SCORE	0.266339898	-
chr10	111877099	111877180	HI_SCORE	0.465020806	+
chr10	111892062	111892158	HI_SCORE	-1	+
chr10	112343598	112343720	HI_SCORE	0.782960892	+
chr10	114903681	114903772	HI_SCORE	0.824708164	+
chr10	114920377	114920450	HI_SCORE	-1	+
chr10	115485120	115485188	HI_SCORE	0.198285043	+
chr10	116881462	116881576	HI_SCORE	0.461525708	+
chr10	118425118	118425337	HI_SCORE	0.123297259	-
chr10	121616849	121616951	HI_SCORE	0.782960892	-
chr10	122665387	122666367	HI_SCORE	0.476227701	+
chr10	122666287	122666367	HI_SCORE	0.476227701	+
chr10	124742248	124742540	HI_SCORE	0.171636716	+
chr10	125780771	125780928	HI_SCORE	0.604546309	-
chr10	126092366	126092489	HI_SCORE	0.288511723	-
chr10	126477611	126477726	HI_SCORE	-1	-
chr10	129207300	129207442	HI_SCORE	0.537832558	+
chr10	133754085	133754198	HI_SCORE	-1	+
chr10	133757471	133757649	HI_SCORE	-1	+
chr10	133757598	133757649	HI_SCORE	-1	+
chr10	133980517	133980559	HI_SCORE	0.483335018	+
chr10	135209216	135209281	HI_SCORE	0.153875649	+
chr11	380129	380202	HI_SCORE	-1	+
chr11	698868	698888	HI_SCORE	0.38356629	+
chr11	722090	722165	HI_SCORE	-1	+
chr11	902197	902330	HI_SCORE	0.288511723	-
chr11	1006527	1006617	HI_SCORE	0.824708164	+
chr11	1459535	1459621	HI_SCORE	0.850433767	+
chr11	3023770	3023830	HI_SCORE	0.414402038	-
chr11	3424144	3424182	HI_SCORE	-1	+
chr11	3424144	3424186	HI_SCORE	-1	+
chr11	3690425	3690580	HI_SCORE	0.170125708	-
chr11	3781768	3781856	HI_SCORE	-1	-
chr11	3838582	3838765	HI_SCORE	0.385124654	+
chr11	3845112	3845365	HI_SCORE	0.385124654	+
chr11	4107706	4108091	HI_SCORE	-1	+
chr11	6412613	6413386	HI_SCORE	0.395618469	+
chr11	6477526	6478259	HI_SCORE	-1	-
chr11	6541467	6541519	HI_SCORE	-1	+
chr11	6560448	6560543	HI_SCORE	-1	+
chr11	6561105	6561313	HI_SCORE	-1	+
chr11	6569092	6569270	HI_SCORE	-1	+
chr11	6584211	6584361	HI_SCORE	-1	+
chr11	6586924	6587995	HI_SCORE	-1	+
chr11	6587470	6587623	HI_SCORE	-1	+
chr11	6587470	6587623	HI_SCORE	-1	+
chr11	6587816	6587995	HI_SCORE	-1	+
chr11	6629923	6630020	HI_SCORE	0.75617367	+
chr11	9316805	9316934	HI_SCORE	0.354291677	-
chr11	9444552	9444687	HI_SCORE	0.738502383	+
chr11	9496096	9496180	HI_SCORE	0.514720798	+
chr11	10783493	10783601	HI_SCORE	0.824708164	+
chr11	11919143	11919240	HI_SCORE	0.816371083	+
chr11	11954550	11954663	HI_SCORE	0.816371083	+
chr11	12159936	12160011	HI_SCORE	0.463452131	+
chr11	12229569	12229686	HI_SCORE	0.463452131	+
chr11	14535362	14535433	HI_SCORE	0.373871475	-
chr11	14535948	14536037	HI_SCORE	0.373871475	-
chr11	14807982	14808231	HI_SCORE	0.694493771	+
chr11	14852243	14852392	HI_SCORE	0.694493771	+
chr11	17351673	17351844	HI_SCORE	-1	+
chr11	17351673	17351844	HI_SCORE	-1	+
chr11	17483132	17483372	HI_SCORE	-1	-
chr11	18369134	18369262	HI_SCORE	0.792929709	+
chr11	18425240	18425335	HI_SCORE	0.604156792	+
chr11	19164524	19164670	HI_SCORE	0.250911236	+
chr11	19180486	19180587	HI_SCORE	-1	+
chr11	19184849	19184974	HI_SCORE	-1	+
chr11	20071381	20071447	HI_SCORE	0.554481149	+
chr11	20072834	20072879	HI_SCORE	0.554481149	+
chr11	20078075	20078174	HI_SCORE	0.554481149	+
chr11	20940797	20940880	HI_SCORE	0.604412496	+
chr11	22239791	22239833	HI_SCORE	0.329371631	+
chr11	31477806	31477933	HI_SCORE	-1	-
chr11	33163212	33163308	HI_SCORE	-1	-
chr11	34152927	34153078	HI_SCORE	0.636561334	+
chr11	34988186	34988361	HI_SCORE	-1	+
chr11	43342960	43343013	HI_SCORE	0.748812795	+
chr11	43349380	43349428	HI_SCORE	0.748812795	+
chr11	43908158	43908203	HI_SCORE	0.291848779	+
chr11	45935866	45936019	HI_SCORE	0.330578387	-
chr11	45945704	45945828	HI_SCORE	0.238498077	+
chr11	45945704	45945828	HI_SCORE	0.238498077	+
chr11	46387793	46388534	HI_SCORE	0.789748371	+
chr11	46389204	46389297	HI_SCORE	0.789748371	+
chr11	46686398	46686509	HI_SCORE	0.591455102	+
chr11	46868160	46868268	HI_SCORE	-1	+
chr11	46918419	46918545	HI_SCORE	0.575333595	-
chr11	47256307	47256485	HI_SCORE	0.75617367	+
chr11	47281959	47282226	HI_SCORE	-1	+
chr11	47283097	47283277	HI_SCORE	-1	+
chr11	47306491	47306616	HI_SCORE	-1	+
chr11	47306491	47306745	HI_SCORE	-1	+
chr11	47310518	47310578	HI_SCORE	-1	+
chr11	47314093	47314147	HI_SCORE	-1	+
chr11	47317046	47317118	HI_SCORE	-1	+
chr11	47317046	47317127	HI_SCORE	-1	+
chr11	47593022	47593295	HI_SCORE	0.320700407	+
chr11	47827704	47827864	HI_SCORE	0.654928684	-
chr11	48171541	48171550	HI_SCORE	0.567875743	+
chr11	57087552	57088186	HI_SCORE	0.478097498	-
chr11	57426935	57427554	HI_SCORE	-1	+
chr11	57457502	57457675	HI_SCORE	0.767620981	+
chr11	57556508	57556627	HI_SCORE	0.799691498	+
chr11	57573932	57573950	HI_SCORE	0.799691498	+
chr11	57583386	57583473	HI_SCORE	0.799691498	+
chr11	58295515	58295664	HI_SCORE	0.228539303	-
chr11	61069728	61069831	HI_SCORE	0.782960892	-
[truncated: 1,597 more rows]
